# Supplementary material for: Virtual Trauma Interventions for the Treatment of Post-traumatic Stress Disorders: A Scoping Review
Source: Front Psychol. 2020 Nov 13;11:562506. doi: 10.3389/fpsyg.2020.562506 (PMC7691274; doi:10.3389/fpsyg.2020.562506)
Supplement: Supplementary file 4 [file Table_1.XLSX]

## Sheet: Tabelle1
	First Author & Year	Country	PTSD diagnosis	Study Characteristics for virtual exposure condition Sample Size, Drop - Out (in total & %), Mean Age, Gender, Avoidance Behaviour		Study design	Measurements, Effect size (if reported),	Therapeutic framework	how it was transferred into VR	Treatment protocol	trauma type	immersive Technology	virtual software	Sense of Presence	Imagination difficulties	Primary Outcome	Main Results
	Arens et al.. 2015	USA	DSM-IV-TR	N = 1, No Drop-Out, Age = 45, Gender = male Avoidance Behaviour = no special focus on avoidance behavior ("[…] the veteran endorsed […] seven symptoms of avoidance and numbing […]." P.119)		Single Case Study	Measurements: Pre, post, and 3-month-follow-up Effect size: n.a.	Prolonged Exposure (PE)	Virtual re-creation of the patient's traumatic recounting	Number of sessions and period of time: 29, 90 min therapy, three weeks Virtual exposure sessions: Nine exposure sessions with ca. 45-80 min of virtual exposure Virtual exposure was conducted until within session habituation (50% reduction of the SUD) was achieved Therefore, no specific time limit of virtual exposure was set Medication: No Homework: Yes, in vivo excersies were included Special Fea…	War veteran with past Iraq and Afghanistan deployment. Combat-related PTSD.	eMagzinZ300 (HMD)	Virtual Iraq / Afghanistan (see Rizzo et al., 2005) 5 scenarios (City Scene, Checkpoint, City Building Interior, Small Rural Village, Desert Base; authors reported different User perspective (thorugh head movements and navigation control with a gamebad, no further active interactions intended.	was not measured as questionnaire or biofeedback, only a statement from "Karl" on page 121	was not measured	CAPS (Pre = 91; Post = 21; Follow Up: 33)	Clinically significant decreases in overall PTSD symptoms. The symptom decrease was maintained at the 3-month-follow-up
	Beidel et al., 2017b	USA	DSM-IV-TR	N = 112, Drop Out: 10 (9.8%), Mean Age = 37.1, 97 (95%) Male, no special focus on avoidance behavior		Pilot study	Measurements: Pre, post, 3-month, and 6-month-follow-up Effect size (CAPS): Cohen’s dpre-post = 2.06 Cohen’s dpre-3-month = n.r. Cohen’s dpre-6-month = n.r.	Prolonged Exposure (PE)	Virtual re-creation of the patient's traumatic recounting	Number of sessions and period of time: 29, 90-120 min therapy sessions, 17 weeks Virtual exposure sessions: 14 exposure sessions with ca. 20-100 min of virtual exposure Virtual exposure was conducted until within session habituation (50% reduction of the SUD) was achieved Therefore, no specific time limit of virtual exposure was set Medication: No Homework: Yes, in vivo excersies were included Sp…	War veterans and active duty personnel with past Iraq and Afghanistan deployment. Combat- related PTSD symptoms.	eMagzinZ300 (HMD)	Virtual Iraq / Afghanistan (see Rizzo et al., 2005) 5 scenarios (City Scene, Checkpoint, City Building Interior, Small Rural Village, Desert Base; authors reported different User perspective (thorugh head movements and navigation control with a gamebad, no further active interactions intended.	was not measured (neither questionnaire nor biofeedback)	was not measured	CAPS Pre M = 95.2, SD = 15.6 Post M = 42.6, SD = 25.7	Significant decrease on CAPS (d = 2.06) from pre to posttreatment
	Difede et al., 2013	USA	DSM-IV	First group contains VRET with DCS: n = 13, drop out: 0, mean age = 47.1, gender = 18 (72%) male Second group contains VRET with placebo: n = 12, drop out: 3(25%), mean age = 43.7, gender = 11 (91%) male no special focus on avoidance behavior		RCT	Measurements: Pre, post, and 6-month-follow-up Effect size (CAPS): Hedges’ gpost = 0.68 (favoring VRET with DCS) Hedges’ g6-month = 1.13	Prolonged Exposure (PE)	Virtual re-creation of the patient's traumatic recounting	Number of sessions and period of time: Twelve, 90 min therapy sessions over a period of twelve weeks Virtual exposure sessions: Ten exposure sessions with ca. 45 min of virtual exposure Crossreference to Difede et al. (2007). Herein the author stated, that they conducted the virtual scenes until with-session habituation was attained (50% reduction of SUD) Medication: Yes, patients took D-cycloser…	Civilians, who had PTSD symptoms following exposure to the WTC attacks.	Kaiser XL-50 (HMD)	Virtual WTC attack (similar to the virtual Iraq / Afgahnistan, preprogrammed virtual scenarios of the WTC attack,	was not measured (neither questionnaire nor biofeedback)	was not measured	CAPS Group 1: Pre M = 81.62, SD = 22.13 Post M = 32.38; SD = 28.55 Group 2: Pre M = 75.08, SD = 23.80 Post M = 42.17; SD = 20.75	Clinically significant decreases in overall PTSD symptoms. The symptom decrease was maintained at the 3-month-follow-up
	Jetly et al., 2017	Canada	n.r.	N = 8, Drop Out: 3(37.5%), Age not reported, gender not reported, avoidance behaviour not reported		Pilot	Measurements: Pre and post PCL-5 effect size (PCL-5): Cohen’s dpre-post = n.r.	Eye Movement Desensitization and Reprocessing (EMDR)	Patients walk towards individualized trauma-related symbolic images in a CAVE	Number of sessions and period of time: Nine, ca. 40 min therapy sessions over a period of eight weeks Virtual exposure sessions: Six virtual exposure sessions with ca. 30 min of virtual exposure did n.r. with-session habituation Medication: No Homework: No	Soldiers with treatment-resistant and combat- related PTSD. Treatment-resistant were defined as patients “who were non responders to at least one type of trauma-focused. psychotherapy” (p. 1).	CAREN (CAVE)	3MDR (the used patient's trauma-related images; 2D representation in the CAVE)	was not measured (neither questionnaire nor biofeedback)	was not measured, however they focused on treatment-resistant PTSD.	PCL-5 individual values only.	Modest therapy gains for patients with chronic combat-related PTSD. The authors use these preliminary results to conduct a larger randomized controlled trial (p.2)
	Loucks et al., 2018	USA	DSM-5	N = 15, Age = 46, Gender = 11(73.4%) female, 6 drop outs (40%), no special focus on avoidance		Pilot study	Measurements: Pre, post, and 3-month-follow-up Effect size (CAPS): Cohen’s dpre-post = 1.11 Cohen’s dpre-3-month = n.r.	Prolonged Exposure (PE)	Virtual re-creation of the patient's traumatic recounting	Number of sessions and period of time: Six to twelve, 90 min therapy sessions over a period of six to nine weeks Virtual exposure sessions: Four to ten exposure sessions with ca. 45 min of virtual exposure did n.r. with-session habituation Medication: No Homework: Yes, in vivo excersies were included	Military veterans with PTSD symptoms due military sexual trauma (MST).	eMagzinZ300 (HMD)	BRAVEMIND (updated Version of the virtual Iraq / Afghanistan with more preprogrammed scenarios)	was not measured (neither questionnaire nor biofeedback)	was not measured	CAPS Pre M = 41.53, SD = 10.08 Post M = 27.89; SD = 14.63	Significant decrease on CAPS value (d = 1.11). This effect maintained at 3-month-follow-up. Results suggest that VRET is potential treatment for military sexual trauma related PTSD
	McLay et al., 2017	USA	DSM-IV	First group contains VRET with immersive technology: n = 43, drop out = 7 (16.2%), mean age = 33, gender = 40 (93%) male Second group contains VRET with non-immersive technology: n = 38, drop out = 0, mean age = 32, gender = 38 (100%) male No special focus on avoidance behavior		RCT	Measurements: Pre, post, and 3-month-follow-up Effect size (CAPS): Hedges’ gpost = n.r. Hedges’ g3-month = n.r.	Prolonged Exposure (PE)	Virtual re-creation of the patient's traumatic recounting	Number of sessions and period of time: Eight to twelve, 90 min therapy sessions over a period of nine weeks Virtual exposure sessions: Five to nine exposure sessions with 30-45 min of virtual exposure did n.r. with-session habituation Medication: No Homework: Yes, in vivo excersies were included	Active duty military members with past Iraq and Afghanistan deployment. Combat- related PTSD symptoms.	eMagzinZ300 (HMD)	Virtual Iraq / Afghanistan (see Rizzo et al., 2005) 5 scenarios (City Scene, Checkpoint, City Building Interior, Small Rural Village, Desert Base; authors reported different User perspective (thorugh head movements and navigation control with a gamebad, no further active interactions intended.	was not measured (neither questionnaire nor biofeedback)	was not measured	CAPS Group 1: Pre M = 76.8, SD = 15.0 Post M = 65.7; SD = 28.4 Group 2: Pre M = 74.5, SD = 16.6 Post M = 56.8; SD = 25.1	Significant decrease on the CAPS maintained over 3-month-follow-up but no significant differences between groups
	Menelas et al., 2018	Canada	n.r.	N = 2, Participant 1: Age = 50, did not dropped out, male Participant 2: Age = 36, did not dropped out, male, no special focus on avoidance behavior		Case study	Measurements: n.r. Effect size: n.r.	Inhibitory learning	Active interaction with a virtual trauma-associated environment	Number of sessions and period of time: Eight therapy session over a period of four weeks Virtual exposure sessions: Six virtual exposure sessions (duration of virtual exposure was not reported) did n.r. with-session habituation Medication: No Homework: No	Two civilian truck drivers, who were suffering from PTSD following an accident.	HMZ-T2/T3 (HMD)	"fully customizable truck-driver"	was not measured (neither questionnaire nor biofeedback)	was not measured	PCL-5 observations	PCL-5 decreases were found for PTSD following a truck accident. Authors highlighted that Patient b was “willing to try a road test with a monitor” (p.11) after ACET was completed
	Reger et al., 2016	USA	DSM-IV-TR	First group contains VRET:n = 54, drop out = 14 (25%), age = 29.5, Gender = 52 (96%) male Second group contains PE: n = 54, drop out = 12 (22%), age = 30.8, gender = 51 (94%) male Third group contains waitlist: n = 54, drop out = 7 (13%), age = 30.3, gender = 53 (98%) maleder = 53 (98%) male No special focus on avoidance		RCT	Measurements: Pre, post, 3-month, and 6-month-follow-up Effect size (CAPS): VRET vs. PE: Hedges’ gpost = n.r. (favoring PE) VRET vs. Control: Hedges’ gpost = n.r. (favoring VRET) PE vs. Control: Hedges’ gpost = n.r. VRET vs. PE: Hedges’ g3-month = n.r. VRET vs. PE: Hedges’ g6-month = n.r.	Prolonged Exposure (PE)	Virtual re-creation of the patient's traumatic recounting	Number of sessions and period of time: Ten, 90-120 min therapy sessions over a period of five to ten weeks Virtual exposure sessions: Eight exposure sessions with ca. 45 min of virtual exposure did n.r. with-session habituation Medication: No Homework: Yes, in vivo excersies were included	Active duty military members with past Iraq and Afghanistan deployment. Combat- related PTSD symptoms.	eMagzinZ300 (HMD)	Virtual Iraq / Afghanistan (see Rizzo et al., 2005) 5 scenarios (City Scene, Checkpoint, City Building Interior, Small Rural Village, Desert Base; authors reported different User perspective (thorugh head movements and navigation control with a gamebad, no further active interactions intended.	was not measured (neither questionnaire nor biofeedback)	was not measured	CAPS Group 1 (VRET): Pre M = 80.44, SD = 16.23 Post M = 57.07; SD = 32.32 Group 2 (PE): Pre M = 78.28, SD = 16.35 Post M = 44.28; SD = 33.73 Group 3 (Waitlist): Pre M = 78.89, SD = 16.87 Post M = 68.06; SD = 24.27	VRET and PE were superior to wait-list at post-treatment. At three and six-month-follow-up VRET were inferior to PE
	Rothbaum et al., 2014	USA	DSM-IV-TR	First group contains VRET with d-cycloserine: n = 53, drop out = n.r., mean age = 34.9, gender = 49 (92%) male Second group contains VRET with alprazolam: n = 50, drop out = n.r., mean age = 36.2, gender = 49 (98%) male Third group contains VRET with placebo: n = 53, drop out = n.r., mean age = 34.3, gender = 50 (94%) male No special focus on avoidance		RCT	Measurements: Pre, post, 3-month, 6-month, and 12-month-follow-up Effect size: n.r. and n.a.#; not applicable, because these studies did not reported standard deviations. Instead they reported mean values and 95% confidence intervals	Prolonged Exposure (PE)	Virtual re-creation of the patient's traumatic recounting	Number of sessions and period of time: Six, 90 min therapy sessions over a period of six weeks Virtual exposure sessions: Five exposure sessions with 45 min of virtual exposure Medication: Yes, patients took D-cycloserine (50mg), alprazolam (0.25mg) or the placebo medication 30 min before exposure. Homework: No	War veterans with Iraq and Afghanistan deployment. Combat- related PTSD symptoms.	eMagzinZ300 (HMD)	Virtual Iraq / Afghanistan (see Rizzo et al., 2005) 5 scenarios (City Scene, Checkpoint, City Building Interior, Small Rural Village, Desert Base; authors reported different User perspective (thorugh head movements and navigation control with a gamebad, no further active interactions intended.	was not measured (neither questionnaire nor biofeedback)	was not measured	CAPS Group 1 (VRET, DCL): Pre M = 85.3 , SD = n.r. (only CI) Post M = 65.9 ; SD = n.r. (only CI) Group 2 (VRET ALP): Pre M = 88.0, SD = n.r. (only CI) Post M = 69.6; SD = n.r. (only CI) Group 3 (Waitlist): Pre M = 82.6, SD = n.r. (only CI) Post M = 63.8; SD = n.r. (only CI)	All groups decreased significantly on the CAPS. The effect maintained over 12 months. At posttreatment there was no significant differences between d-cycloserin and placebo group on the CAPS, but there was a significant difference favoring placebo over alprazolam regarding the CAPS at posttreatment
	Vangelderen et al., 2018	Netherlands	n.r.	3 Cases (Luke, Nick, Peter) all participants were diagnosted with TR-PTSD (treatment-resistant PTSD) and combant related, drop out = n.r., mean age = n.r., gender = 3 (100%) male		Case Study	Measurements: n.r. Effect size: n.a.	Eye Movement Desensitization and Reprocessing (EMDR)	Patients walk towards individualized trauma-related symbolic images in a CAVE	Number of sessions and period of time: Was not reported Virtual exposure sessions: Was not reported did n.r. with-session habituation Medication: No Homework: No	War veterans with French foreign legion, Lebanon and Afghanistan deployment. Treatment- resistant and combat-related PTSD.	CAREN (CAVE)	3MDR (the used patient's trauma-related images; 2D representation in the CAVE)	was not measured (neither questionnaire nor biofeedback)	was not measured, however they focused on treatment-resistant PTSD.	clinical significant change in PCL-5	Positive treatment results for three patients with combat-related chronic PTSD. Before 3MDR the patients were treated with guidelines trauma focused interventions for 3-6 years without symptom relief
	Vermetten et al., 2013	Netherlands	n.r.	2 Cases "treated for a minimum of six months and show no further progress in decreasing symptoms and patients as well as patients who show a firm tendency to drop out of current therapy." p.126, drop out = 0, mean age = n.r., gender = n.r.		Case Study	Measurements: n.r. Effect size: n.a.	Eye Movement Desensitization and Reprocessing (EMDR)	Patients walk towards individualized trauma-related symbolic images in a CAVE	Number of sessions and period of time: Six, 45 min therapy session over a period of four weeks Virtual exposure sessions: Four virtual exposure sessions (duration of virtual exposure was n.r.) did n.r. with-session habituation Medication: No Homework: No	War veterans with treatment-resistant and combat-related PTSD.	CAREN (CAVE)	3MDR (the used patient's trauma-related images; 2D representation in the CAVE)	was not measured (neither questionnaire nor biofeedback)	was not measured, however they focused on treatment-resistant PTSD.	n.r.	Combat related chronic PTSD were recruited. “For both patients PTSD symptoms dropped” (p. 127)
	Nijdam and Vermetten 2018	Netherlands	n.r.	N = 1, drop out = n.a., mean age = 51, gender = male		Case Study	Measurements: n.r. Effect size: n.a.	Eye Movement Desensitization and Reprocessing (EMDR)	Patients walk towards individualized trauma-related symbolic images in a CAVE	Number of sessions and period of time: Was not reported Virtual exposure sessions: Six virtual exposure sessions (duration of virtual exposure was not reported) did n.r. with-session habituation Medication: No Homework: No	War veteran with Afghanistan deployment. Treatment- resistant and combat-related PTSD.	CAREN (CAVE)	3MDR (the used patient's trauma-related images; 2D representation in the CAVE)	was not measured (neither questionnaire nor biofeedback)	was not measured, however they focused on treatment-resistant PTSD.	n.r.	Positive treatment results for a single patient with combat-related chronic PTSD
	Beidel et al., 2017a	USA	DSM IV	First group contains TMT with VRET: n = 49, drop out: 18 (36%), mean age = 37.6, gender = 45 (91%) male Second group contains VRET with psychoeducation: n = 43, drop out: 25 (58%), mean age = 33.2, gender = 41 (95%) male no special focus on avoidance behavior		RCT	Measurements: Pre, post, 3-month, and 6-month-follow-up Effect size (CAPS): Hedges’ gpost = -0.36 (favoring active control group) Hedges’ g3-month = -0.47 Hedges’ g6-month = -0.62	Prolonged Exposure (PE)	Virtual re-creation of the patient's traumatic recounting	Number of sessions and period of time: 29, 90-120 min therapy sessions, 17 weeks Virtual exposure sessions: 14 exposure sessions with ca. 20-100 min of virtual exposure Virtual exposure was conducted until within session habituation (50% reduction of the SUD) was achieved Therefore, no specific time limit of virtual exposure was set Medication: No Homework: Yes, in vivo excersies were included Sp…	War veterans and active duty personnel with past Iraq and Afghanistan deployment. Combat-related PTSD symptoms.	eMagzinZ300 (HMD)	BRAVEMIND (updated Version of the virtual Iraq / Afghanistan with more preprogrammed scenarios)	was not measured (neither questionnaire nor biofeedback)	was not measured	CAPS Group 1 (VRET TMT): Pre M =85.5, SD = 17.7 Post M = 42.3; SD = 22.0 Group 2 (VRET EXP): Pre M = 82.7, SD = 17.2 Post M = 34.9; SD = 18.0	Significant decreases on the CAPS for both treatment groups. No significant differences between the groups. Treatment gains were maintained at six-month follow up
	Kengne et al., 2018	Canada	n.r.	1 patient: age = 50, male, no special focus on avoidance behavior		Case study	Measurements: n.r. Effect size: n.a.	Inhibitory Learning	Active interaction with a virtual trauma-associated environment	Number of sessions and period of time: Eight therapy session (session duration and period of weeks were n.r.) Virtual exposure sessions: Six virtual exposure sessions (duration of virtual exposure was n.r.) did n.r. with-session habituation Medication: No Homework: No	Civilian truck driver, who was suffering from PTSD following an accident.	HMZ-T2/T3 (HMD)	"fully customizable truck-driver"	was not measured (neither questionnaire nor biofeedback)	was not measured	Case Report	PTSD related outcome measures were not reported. However, authors see this single case study as “the first step for the validation” (p.8) of ACET and more studies are needed to test the effectiveness
	Maples-Keller et al., 2018	USA	DSM-5	First group contains VRET with Dexamethasone: n = 13, drop out = 10 (77%), mean age = n.r., gender = 13 (100%) male Second group contains VRET with placebo: n = 14, drop out = 4 (28.5%), mean age = n.r., gender = 14 (100%) male no special focus on avoidance behavior		RCT	Measurements: Pre and post Effect size (CAPS): Combined sample Cohen’s dpre-post = n.r.	Prolonged Exposure (PE)	Virtual re-creation of the patient's traumatic recounting	Number of sessions and period of time: Seven to twelve, 90 min therapy sessions over a period of seven to twelve weeks Virtual exposure sessions: Six to eleven exposure sessions with ca. 30-45 min of virtual exposure did n.r. with-session habituation Medication: Yes, patients took dexamethasone (0.5mg) or placebo the night before virtual exposure Homework: No	War veterans and active duty personnel with past Iraq and Afghanistan deployment. Combat- related PTSD symptoms.	eMagzinZ300 (HMD)	Virtual Iraq / Afghanistan (see Rizzo et al., 2005) 5 scenarios (City Scene, Checkpoint, City Building Interior, Small Rural Village, Desert Base; authors reported different User perspective (thorugh head movements and navigation control with a gamebad, no further active interactions intended.	was not measured (neither questionnaire nor biofeedback)	was not measured	CAPS (total for both groups from pre to posttreatment) Pre M = 35.58; SD = 11.9 Post M = 21.42, SD = 13.41	Significant decrease on the CAPS for posttreatment but no significant differences between groups
	Van't Wout-Frank et al., 2018	USA	DSM-5	N = 12, gender = 12 (100%) male. The participants were randomized in two groups First group contains VRET with tDCS, second group contains VRET with sham tDCS Demographic characteristics of patients separated by groups were not reported no special focus on avoidance behavior		RCT	Measurements: Pre, post, and 1-month-follow-up Effect size (PCL-5): Hedges’ gpost = n.r. Cohen’s d1-month = 0.37 (favoring VRET with tDCS)	Prolonged Exposure (PE)	Virtual re-creation of the patient's traumatic recounting	Number of sessions and period of time: Six, 90 min therapy sessions over a period of two weeks Virtual exposure sessions: Six exposure sessions with 30-45 min of virtual exposure did n.r. with-session habituation Medication: Yes, during virtual exposure patients received tDCS or sham tDCS Homework: No	War veterans with Iraq and Afghanistan deployment. Combat- related PTSD symptoms.	eMagzinZ300 (HMD)	Virtual Iraq / Afghanistan (see Rizzo et al., 2005) 5 scenarios (City Scene, Checkpoint, City Building Interior, Small Rural Village, Desert Base; authors reported different User perspective (thorugh head movements and navigation control with a gamebad, no further active interactions intended.	was not measured	was not measured	PCL-5 Group 1 (active tDCS) Pre M = 41.83, SD = 10.6 Post M = 32.5, SD = 16.3 Group 2 (sham tDCS) Pre M = 44.33, SD = 15.5 Post M = 35.8, SD = 16.2	Both groups demonstrated significant reductions in PCL scores; no significant differences between groups
	Bisson et al., 2020	UK, Wales	DSM-5	Total participants: N = 42, drop-out: 6 (14.2%), mean age: 42.1, gender: 42 (100%) males VR treatment group (3MDR): n = 21, drop-out: 4 (19%), mean age: 40.2, gender: 21 (100%) males Control group (waitlist): n = 21, drop-out: 2 (4.7%), mean age: 44.0, gender: 21 (100%) males		RCT	Measurements: Pre, 12, and 26 weeks after randomization Effect size (CAPS-5): Cohen’s d12 weeks = 0.65 (favoring 3MDR) After 26 weeks, there was no control group anymore since, the waitlist group received also 3MDR.	Eye Movement Desensitization and Reprocessing (EMDR)	Patients walk towards individualized trauma-related symbolic images in a CAVE	Number of sessions and period of time: Nine, 60 min therapy sessions over a period of nine weeks Virtual exposure sessions: Six virtual exposure sessions with ca. 45 min of virtual exposure did n.r. with-session habituation Medication: No Homework: No	Military veterans with treatment- resistant and combat-related PTSD. Treatment- resistance were defined as persisting PTSD diagnosis following a trauma-focused therapy.	CAVE (GRAIL)	3MDR (the used patient's trauma-related images; 2D representation in the CAVE)	was not measured	was not measured, however they focused on treatment-resistant PTSD.	CAPS Group 1 (3MDR): Pre M = 48.5 , SD = 8.39 Post M = 30.8 ; SD = 17.09 Group 2 (control): Pre M = 47.6, SD = 7.05 Post (26 week) M = 29.5; SD = 17.67	Results indicated that 3MDR reduces PTSD symptoms in Veterans with treatment-resistant and combat-related PTSD. The authors conclude that phase III trials with larger sample sizes are warranted.
	Van Gelderen et al. 2020	Netherlands	DSM-5	Total participants: N = 43, drop-out: 3 (7%), mean age: 42.1, gender: 42 (97%) males VR treatment group (3MDR): n = 22, drop-out: 2 (9%), mean age: 42.4, gender: 21 (95%) males Active control group (non-specific treatment component control group, NTCC): n = 21, drop-out: 1 (4.7%), mean age: 41.9, gender: 21 (100%) males		RCT	Measurements: Pre, 6, 12, and 16 weeks after randomization Effect size (CAPS-5): Hedges’ g6-weeks = n.r. and n.a.# Cohen’s d12-weeks = n.r. and n.a.# Cohen’s d16-weeks = 0.83 (favoring 3MDR)	Eye Movement Desensitization and Reprocessing (EMDR)	Patients walk towards individualized trauma-related symbolic images in a CAVE	Number of sessions and period of time: Six + ten optional, 70-90 min therapy session over a period of 6-16 weeks Virtual exposure sessions: Six virtual exposure sessions with 30-45 min of virtual exposure did n.r. with-session habituation Medication: No Homework: No	Veterans with treatment-resistant and combat-related PTSD. Treatment-resistance were defined as persisting PTSD diagnosis and lack of improvement in PTSD symptoms following a trauma-focused therapy with a treatment duration of at least 6 months.	CAREN (CAVE)	3MDR (the used patient's trauma-related images; 2D representation in the CAVE)	was not measured	was not measured, however they focused on treatment-resistant PTSD.	CAPS Group 1 (3MDR): Pre M = 42.8 , SD = n.r. (only CI) Post M = 35.97 ; SD = n.r. (only CI) Group 2 (control): Pre M = 46.6, SD = n.r. (only CI) Post M = 44.04; SD = n.r. (only CI)	Results showed that 3MDR reduces PTSD symptoms in Veterans with treatment-resistant and combat-related PTSD. However, no significant differences were found for secondary outcomes measures (e.g. PCL-5) and no long-term effects were assessed. The authors conclude that phase III trials with larger sample sizes are warranted.
	Trauma Mangement Therapy (TMT) = "multicomponent behaviorally based intervention" p.121 from Turner, Beidel, & Frueh, 2005
	n.r. not reported
