# Supplementary material for: Virtual Trauma Interventions for the Treatment of Post-traumatic Stress Disorders: A Scoping Review
Source: Front Psychol. 2020 Nov 13;11:562506. doi: 10.3389/fpsyg.2020.562506 (PMC7691274; doi:10.3389/fpsyg.2020.562506)
Supplement: Supplementary file 5 [file Table_2.XLSX]

## Sheet: PE
Study	Year	Diagnosis instrument (DSM IV, DSM III, DSM 5)	PTSD (primary outcome CAPS, PCL, PDS)	Sample (military, firemen/women, sexual harassment, earthquake)	Intervention (PE)
					N (pre)	M (pre)	SD (pre)	N (post)	M (post)	SD (post)	Remissionrate	Responserate	attrtionrate	remissionrate (%)	responserate
Acierno et al., 2016	2016	DSM IV	CAPS IV	veterans	76	n.r. (only figures)	n.r. (only figures)	55	n.r. (only figures)	n.r. (only figures)	n.r.	n.r.	0.27	n.r.	n.r.
Asukai, Saito, Tsuruta, Kishimoto and Nishikawa (2010)	2010	DSM-IV	CAPS	mixed trauma	24	84.58	7.78	19	43.76	8.43	5/19, <20 on CAPS	10/19 (15-point decrease)	0.21	0.26	0.52
Foa, Rothbaum, Riggs, & Murdock, 1991)	1991	DSM III	PTSD severity	sexual harassment	14	25.78	5.01	10	15.4	11.09	4/10*	4/10 (more than two standard deviations below the mean of the pretreatment sample)	0.29	0.4	0.4
Foa et al., 2005)	2005	DSM-IV	PSS-I	interpersonal	79	34	5.9	52	33.2	5.7	n.r.	n.r.	0.34	n.r.	n.r.
Foa et al., 2018	2018	DSM-IV-TR	PSS-I	combat-related	109	25.31	n.r.	83	17.96	n.r.	56, 51.4% (lost diagnosis)	n.r.	0.23	0.51	n.r.
Fonzo et al., 2017)	2017	DSM-IV	CAPS	mixed trauma	36	66.33	15.17	25	29.6	21.26	10/25, total CAPS score less than or equal to 20, see supplementary	n.r.	0.31	0.4	n.r.
Jaycox et al., 1998	1998	DSM-III-R	PSS-I	assault victims	25	n.r., only for the whole sample	n.r.	22	n.r.	n.r.	for the total sample 11/36 (31%) "achieved the status of good end-state functioning according to our stringent criteria for treatment responding" p. 187	n.r.	n.r	n.r.	n.r.
Marks, Lovell, Noshirvani, Livanou, & Thrasher, 1998)	1998	DSM III	CAPS2	Victim support by police, ambulance and fire services	23	n.r.	n.r.	20	n.r.	n.r.	15/20 lost PTSD criteria according to CAPS2 criteria	10/20, "End-state function was determined according to the criteria of 50% drop in PTSD Symptoms Scale, a Beck Depression Inventory score of 7 or less, and a State-Trait Anxiety Inventory score of 35 or more" p.320	0.13	0,75	0,50
McDonagh et al., 2005)	2005	DSM-IV	CAPS	childhood sexual abuse	29	67,1	18,4	17	67,5	15,1	8/17, no longer met diagnostic criteria for PTSD (p.519)	17/17 (mean caps reduction 35, " A change of 10-15 is considered clinically meaningful (Schnurr, Firedman, Lavori, & Hsieh, 2001, p. 520)	0.41	0,47	1
Taylor et al., 2003)	2003	DSM-IV	CAPS	mixed trauma	22	n.r.	n.r.	15	n.r.	n.r	13/15, figure 1. no longer met DSM-IV criteria	12/15, (For each of the four PTSD dimensions, as measured by the CAPS, we defined clinically significant change as a reduction in scores of at least two standard deviations.) p. 334	0.32	0,86	0,8
Pacella et al., 2012)	2012	DSM-IV	PSS-I	people living with HIV	34	24,27	8,87	23	8,43	5,64	n.r.	10/23 (end-state functioning)	0.32	n.r.	0,43
Rauch et al., 2015)	2015	DSM-IV	CAPS	veterans	18	79,2	12,1	11	30,0	18,4	n.r.	10/11 (10 points reduction in caps)	0.39	n.r.	0,90
Schnurr et al., 2007)	2007	DSM-IV	CAPS	female veterans sexual trauma (68,3%)	141	77,6	n.r.	88	52,9	n.r.	39/83, table 3, loss of diagnosis	62/83 (10-points reduction in caps), table 3	0.38	0,47	0,74
attritionrate = 1-(Npost / Npre)
attrionrate total 1-(SumNpost / Sum Npre) 1-(151/210) = 0.28
* a patient was designated as significantly improved if her posttreatment (follow-up) scores were more than two standard deviations below the mean of the pretreatment sample.

## Sheet: EMDR
Study	Year	Diagnosis instrument	PTSD (primary outcome CAPS, PCL, PDS)	Sample (military, firemen/women, sexual harassment, earthquake)	Intervention (EMDR)
					N (pre)	M (pre)	SD (pre)	N (post)	M (post)	SD (post)	Remissionrate (post)	Responserate	attrtiorate	remissionrate (%)	responserate
Acarturk et al. (2016)	2016	DSM-IV	IES-R	Syrian refugees	49	59,69	13,65	37	25,87	3,01	19/37, MINI PTSD diagnosis, p. 6	n.r.	0.24	0.51	n.r.
Capezzani et al., 2013)	2013	DSM-IV-TR	IES	Cancer Patients	11	50,91	9,45	11	20,55	17,85	10/11, "did not have PTSD after the treatment", p.140	n.r.	0	0.9	n.r.
Carletto et al., 2016)	2016	DSM-IV	CAPS	Patients with Multiple Sclerosis	25	44,55	14,19	20	16,60	10,11	17/20, "did not meet PTSD diagnosis criteria any longer.", p. 5	n.r.	0.2	0.85	n.r.
Carlson, Chemtob, Rusnak, Hedlund, & Muraoka, 1998)	1998	DSM-IV	IES	Combat Veterans	10	52.5	9.0	10	35.2	22.0	8/10, "two met the criteria for PTSD". P. 16	n.r.	0	0.8	n.r.
Devilly, Spence, & Rapee, 1998)	1998	DSM-III-R	Missisippi Scale	Veteran Population	19	120,42	26,48	13	110,42	27,72	n.r.	8/12 The methods used for these analyses were those suggested by Jacobson and Traux. 3 As the M-PTSD, p. 447	0.32	n.r.	0.66
Devilly & Spence, 1999)	1999	DSM-III-R	PTSD-I	Self-referred following a radio announcement, publicity material and word-of-mouth	11	48.36	11.10	11	35.64	21.66	4/11, "compared to only 4 out of the 11 participants in the EMDR condition" p. 148	3/11, "following the suggestion of Jacobson and Traux (1991), p. 148	0	0,36	0,27; table 4, p. 148
Hogberg et al., 2007)	2007	DSM-IV	IES	Public transportation workers	13	39.3	17.2	12	23.2	17.4	8/12, "eight of 12 in the treatment group did not fulfil the criteria for PTSD after treatment, p. 58	n.r.	0.08	0,66	n.r.
Karatzias et al., 2011)	2011	DSM-IV	CAPS	participants were selected from thewaiting list of a National Health Service (NHS) Psychotherapy Service in Scotland	23	67.8	14.0	13	42.7	30.1	n.r.	10, "clinical significant change was achieved by 10 patients in the EMDR" p. 377	0.43	n.r.	0,76
Marcus, Marquis, & Sakai, 1997)	1997	DSM-III-R	IES	Participants were adult members of Kaiser Permanente,a large Health Maintenance Organization (HMO) in California	21	46.09	10.65	21	17.89	16.46	16/21, "At posttreatment 77% of the EMDR group no longer met criteria for PTSD" p. 311	n.r.	0	0,77	n.r.
Power et al., 2002)	2002	DSM-IV	Impact of Events Scale (IOE)	Outpatient referrals were taken from general practitioners and psychiatrists within central Scotland.	39	35.1	4.4	27	11.8	12.0	n.r.	17/27; table 7a, p.311, "it has been argued (Jacobson & Ravenstorf, 1988; Jacobson & Truax, 1991) that statistically significant results may nonetheless have little clinical significance. Jacobson and colleagues argued for further analysis of outcome data in terms of the clinical significance of change and suggested criteria	0.31	n.r.	0,62
attritionrate = 1-(Npost / Npre)
