# Supplementary material for: Virtual Trauma Interventions for the Treatment of Post-traumatic Stress Disorders: A Scoping Review
Source: Front Psychol. 2020 Nov 13;11:562506. doi: 10.3389/fpsyg.2020.562506 (PMC7691274; doi:10.3389/fpsyg.2020.562506)
Supplement: Supplementary file 6 [file Table_3.XLSX]

## Sheet: Original_Search_With_Duplicates
Primary Author	Year of publication	title	geeignet	MEDPILOT, PubMed, PILOTS, WoS, PsychInfo
Amick, Melissa	2013	Driving simulator performance of Veterans from the Iraq and Afghanistan wars
Freeman, D.	2013	Paranoia and post-traumatic stress disorder in the months after a physical assault: a longitudinal study examining shared and differential predictors
Eichenberg, Christiane	2013	Differenzielle Indikationen des Einsatzes moderner Medien in der Traumatherapie
Roesler, Christian	2013	Virtuelle Beziehungen - Reflexionen zu Beziehungsgestaltung und Beziehungsformen in neuen Medien
Shiban, Youssef	2013	Effect of multiple context exposure on renewal in spider phobia
Wojtłowska-Wiechetek, D	2013	Estimation of usefulness of positron emission tomography (PET) in the diagnosis of post-traumatic stress disorders--preliminary report
Vermetten, Eric	2013	The effect of military motion-assisted memory desensitization and reprocessing treatment on the symptoms of combat-related post traumatic stress disorder: first preliminary results
Roy, Michael J	2013	Heart rate response to fear conditioning and virtual reality in subthreshold PTSD
Erickson, Lance D	2013	Prevalence of and factors associated with subclinical posttraumatic stress symptoms and PTSD in urban and rural areas of Montana: a cross-sectional study
Bolen, Rebecca M	2013	Affect and state dysregulation as moderators of the relationship between childhood sexual abuse and nonsuicidal self-injury
Kramer, Teresa L	2013	Veteran perceptions of virtual reality to assess and treat posttraumatic stress disorder
Canadian Agency for Drugs and Technologies in Health	2014	Virtual reality exposure therapy for adults with post-traumatic stress disorder
Castro, Carl Andrew	2014	The US framework for understanding, preventing, and caring for the mental health needs of service members who served in combat in Afghanistan and Iraq
Butcher, James Neal	2014	Book:Abnormal psychology
Emmelkamp, Paul M. G.	2014	The Wiley handbook of anxiety disorders / 2 : Clinical assessment and treatment
SAFIR, MARILYN	2014	Future Directions in Post-Traumatic Stress Disorder
Wiederhold, Brenda K	2014	Advances in Virtual Reality and Anxiety Disorders
Falconer, Caroline J	2014	Embodying compassion
Emmelkamp, Paul	2014	The Wiley handbook of anxiety disorders. Volume I
Steuwe, Carolin	2014	Effect of direct eye contact in PTSD related to interpersonal trauma
Roy, Michael J	2014	Compelling Evidence that Exposure Therapy for PTSD Normalizes Brain Function
Wood, Dennis Patrick	2014	Virtual reality graded exposure therapy with arousal control for the treatment of combat related posttraumatic stress disorder: a follow up case series
Neylan, Thomas C	2014	Pharmacologic augmentation of extinction learning during exposure therapy for PTSD
van der Meer, Rob	2014	Recent developments in computer assisted rehabilitation environments
Costanzo, Michelle E	2014	Psychophysiological response to virtual reality and subthreshold posttraumatic stress disorder symptoms in recently deployed military
McLay, Robert	2014	Effect of virtual reality PTSD treatment on mood and neurocognitive outcomes
Rizzo, Albert	2014	Expansion of a VR Exposure Therapy System for Combat-Related PTSDto Medics/Corpsman and Persons Following Military Sexual Trauma
Rothbaum, Barbara Olasov	2014	A randomized, double-blind evaluation of D-cycloserine or alprazolam combined with virtual reality exposure therapy for posttraumatic stress disorder in Iraq and Afghanistan War veterans
Motraghi, Terri E	2014	Virtual reality exposure therapy for the treatment of posttraumatic stress disorder: a methodological review using CONSORT guidelines
Gaggioli, Andrea	2014	Experiential virtual scenarios with real-time monitoring (interreality) for the management of psychological stress: a block randomized controlled trial
Castro, Carl Andrew	2014	The US framework for understanding, preventing, and caring for the mental health needs of service members who served in combat in Afghanistan and Iraq: a brief review of the issues and the research
Goldberg, Jack	2014	The association of PTSD with physical and mental health functioning and disability (VA Cooperative Study #569: the course and consequences of posttraumatic stress disorder in Vietnam-era veteran twins)
Steuwe, Carolin	2014	Effect of direct eye contact in PTSD related to interpersonal trauma: an fMRI study of activation of an innate alarm system
Freeman, Daniel	2014	The use of immersive virtual reality (VR) to predict the occurrence 6 months later of paranoid thinking and posttraumatic stress symptoms assessed by self-report and interviewer methods: a study of individuals who have been physically assaulted
Difede, JoAnn	2014	D-cycloserine augmentation of exposure therapy for post-traumatic stress disorder: a pilot randomized clinical trial
Falconer, Caroline J	2014	Embodying compassion: a virtual reality paradigm for overcoming excessive self-criticism
Botella C	2015	Virtual reality exposure-based therapy for the treatment of post-traumatic stress disorder
Freedman, Sara A.	2015	Early intervention for preventing posttraumatic stress disorder
Carrick , Frederick Robert	2015	Evaluation of the effectiveness of a novel brain and vestibular rehabilitation treatment modality in PTSD patients who have suffered combat related traumatic brain injuries
Carrick, Frederick Robert	2015	Short and long term effectiveness of a subject's specific novel brain and vestibular rehabilitation treatment modality in combat veterans suffering from PTSD
McLay, Robert N	2015	Importance of Virtual Reality to Virtual Reality Exposure Therapy, Study Design of a Randomized Trial
Smith, Matthew J	2015	Virtual Reality Job Interview Training for Veterans with Posttraumatic Stress Disorder
Levy, Charles E	2015	Virtual environments and virtual humans for military mild traumatic brain injury and posttraumatic stress disorder: an emerging concept
Maercker, A.	2015	Personalisierte Internet-Psychotherapie-Angebote für die posttraumatische Belastungsstörung
Webb, Andrea K	2015	Physiological reactivity to nonideographic virtual reality stimuli in veterans with and without PTSD
Price, Matthew	2015	An investigation of outcome expectancies as a predictor of treatment response for combat veterans with PTSD: comparison of clinician, self-report, and biological measures
Elliott, Luther	2015	More than Just a Game? Combat-Themed Gaming Among Recent Veterans with Posttraumatic Stress Disorder
Fang, Shona C	2015	Psychosocial Functioning and Health-Related Quality of Life Associated with Posttraumatic Stress Disorder in Male and Female Iraq and Afghanistan War Veterans: The VALOR Registry
Dibbets, Pauline	2015	Virtual reality, real emotions
Schreurs, Bernard G	2015	Eyeblink classical conditioning and post-traumatic stress disorder - a model systems approach
Burhans, Lauren B	2015	Effects of extinction treatments on the reduction of conditioned responding and conditioned hyperarousal in a rabbit model of posttraumatic stress disorder (PTSD)
Maercker, A	2015	Personalisierte Internet-Psychotherapie-Angebote für die posttraumatische Belastungsstörung
Botella, Cristina	2015	Virtual reality exposure-based therapy for the treatment of post-traumatic stress disorder: a review of its efficacy, the adequacy of the treatment protocol, and its acceptability
Highland, Krista B	2015	Catecholamine responses to virtual combat: implications for post-traumatic stress and dimensions of functioning
Dibbets, Pauline	2015	Virtual reality, real emotions: a novel analogue for the assessment of risk factors of post-traumatic stress disorder
Carrick, Frederick Robert	2015	Short- and Long-Term Effectiveness of a Subject's Specific Novel Brain and Vestibular Rehabilitation Treatment Modality in Combat Veterans Suffering from PTSD
Schumm, Jeremiah A	2015	Veteran satisfaction and treatment preferences in response to a posttraumatic stress disorder specialty clinic orientation group
Carrick, Frederick R	2015	Evaluation of the Effectiveness of a Novel Brain and Vestibular Rehabilitation Treatment Modality in PTSD Patients Who have Suffered Combat-Related Traumatic Brain Injuries
Freedman, Sara A	2015	Early intervention for preventing posttraumatic stress disorder: an Internet-based virtual reality treatment
John Derby	2016	Virtual realities
Corey, Vicka Rael	2016	Effects of 3,4-Methylenedioxymethamphetamine on Patient Utterances in a Psychotherapeutic Setting
Mitrousia, V	2016	Virtual reality therapy in anxiety disorders
Marivan, Kevin	2016	Rehabilitation of the psychomotor consequences of falling in an elderly population: A pilot study to evaluate feasibility and tolerability of virtualreality training
Wicking, Manon	2016	Deficient fear extinction memory in posttraumatic stress disorder
Reger, Greg M	2016	Randomized controlled trial of prolonged exposure using imaginal exposure vs. virtual reality exposure in active duty soldiers with deployment-related posttraumatic stress disorder (PTSD)
Norrholm, Seth Davin	2016	Baseline psychophysiological and cortisol reactivity as a predictor of PTSD treatment outcome in virtual reality exposure therapy
Marusak, Hilary A	2017	A novel paradigm to study interpersonal threat-related learning and extinction in children using virtual reality
Beutell, Nicholas J.	2017	Coping with Fear of and Exposure to Terrorism among Expatriates
Regehr, Cheryl	2017	PTSD, Acute Stress, Performance and Decision-Making in Emergency Service Workers
Loranger, Claudie	2017	Validating a Virtual Environment for Sexual Assault Victims
Weersing, V Robin	2017	Brief Behavioral Therapy for Pediatric Anxiety and Depression in Primary Care: A Randomized Clinical Trial
Wicking, Manon	2017	Contextual modulation of associative learning and the role of resting state brain activity in posttraumatic stress disorder
Bioulac, S	2017	Qu’apportent les outils de réalité virtuelle en psychiatrie de l’enfant et l’adolescent ?
Beutell, Nicholas J	2017	Coping with Fear of and Exposure to Terrorism among Expatriates
Rizzo, Albert 'Skip'	2017	Clinical Virtual Reality tools to advance the prevention, assessment, and treatment of PTSD
Gomez, Jocelyn	2017	The Use of Virtual Reality Facilitates Dialectical Behavior Therapy® "Observing Sounds and Visuals" Mindfulness Skills Training Exercises for a Latino Patient with Severe Burns: A Case Study
Park, Jeanie	2017	Baroreflex dysfunction and augmented sympathetic nerve responses during mental stress in veterans with post-traumatic stress disorder
Glenn, Daniel E	2017	The Future of Contextual Fear Learning for PTSD Research: A Methodological Review of Neuroimaging Studies
Curtin, Catherine M	2017	A Double-Blind Placebo Randomized Controlled Trial of Minocycline to Reduce Pain After Carpal Tunnel and Trigger Finger Release
McLay, Robert N	2017	A Randomized, Head-to-Head Study of Virtual Reality Exposure Therapy for Posttraumatic Stress Disorder
Mishkind, Matthew C	2017	Review of Virtual Reality Treatment in Psychiatry: Evidence Versus Current Diffusion and Use
Beidel, Deborah C	2017	Trauma management therapy with virtual-reality augmented exposure therapy for combat-related PTSD: A randomized controlled trial
Schweizer, Tina	2017	The impact of pre-existing anxiety on affective and cognitive processing of a Virtual Reality analogue trauma
Onakomaiya, Marie M	2017	Expanding Clinical Assessment for Traumatic Brain Injury and Comorbid Post-Traumatic Stress Disorder: A Retrospective Analysis of Virtual Environment Tasks in the Computer-Assisted Rehabilitation Environment
Maples-Keller, Jessica L	2017	Virtual Reality-Enhanced Extinction of Phobias and Post-Traumatic Stress
Sifaki-Pistolla, Dimitra	2017	Who is going to rescue the rescuers? Post-traumatic stress disorderamong rescue workers operating in Greece during the European refugee crisis
Maples-Keller, Jessica L	2017	Investigating Relationships Between PTSD Symptom Clusters Within Virtual Reality Exposure Therapy for OEF/OIF Veterans
van 't Wout, Mascha	2017	Skin Conductance Reactivity to Standardized Virtual Reality Combat Scenes in Veterans with PTSD
van 't Wout-Frank, Mascha	2018	Combined transcranial direct current stimulation with virtual reality exposure for posttraumatic stress disorder: Feasibility and pilot results
Tarrant, Jeff	2018	Virtual Reality for Anxiety Reduction Demonstrated by Quantitative EEG: A Pilot Study
van Bennekom, Martine J	2018	Reducing the stigma on posttraumatic stress disorder in militaries through virtual reality
Norr, Aaron M	2018	Virtual reality exposure versus prolonged exposure for PTSD: Which treatment for whom?
Guillén, Verónica	2018	Users' Opinion About a Virtual Reality System as an Adjunct to Psychological Treatment for Stress-Related Disorders: A Quantitative and Qualitative Mixed-Methods Study
Reger, Greg M	2018	Does virtual reality increase emotional engagement during exposure for PTSD? Subjective distress during prolonged and virtual reality exposure therapy
Loucks, Laura	2018	You can do that?!: Feasibility of virtual reality exposure therapy in the treatment of PTSD due to military sexual trauma
van Gelderen, Marieke J	2018	An Innovative Framework for Delivering Psychotherapy to Patients With Treatment-Resistant Posttraumatic Stress Disorder: Rationale for Interactive Motion-Assisted Therapy
Nijdam, Mirjam J	2018	Moving forward in treatment of posttraumatic stress disorder: innovations to exposure-based therapy
Kamkuimo Kengne, Sorelle Audrey	2018	Action-Centered Exposure Therapy (ACET): A New Approach to the Use of Virtual Reality to the Care of People with Post-Traumatic Stress Disorder
Zlomuzica, Armin	2018	Deficits in episodic memory and mental time travel in patients with post-traumatic stress disorder
Peskin, Melissa	2018	The relationship between posttraumatic and depressive symptoms during virtual reality exposure therapy with a cognitive enhancer
Fox, Apollonia	2018	Report of Autonomic Symptoms in a Clinical Sample of Veterans with Gulf War Illness
Levy, Charles E	2018	V-Mart, a Virtual Reality Grocery Store: A Focus Group Study of a Promising Intervention for Mild Traumatic Brain Injury and Post-Traumatic Stress Disorder
Norr, Aaron M	2018	Effects of prolonged exposure and virtual reality exposure on suicidal ideation in active duty soldiers: An examination of potential mechanisms
Rauch, Sheila A M	2018	In session extinction and outcome in Virtual Reality Exposure Therapy for PTSD
van 't Wout-Frank M,Shea MT,Larson VC,Greenberg BD,Philip NS,	2018	Combined transcranial direct current stimulation with virtual reality exposure for posttraumatic stress disorder: Feasibility and pilot results.
Levy CE,Miller MD,Akande CA,Lok B,Marsiske M,Halan S,	2018	V-Mart, a Virtual Reality Grocery Store: A Focus Group Study of a Promising Intervention for Mild Traumatic Brain Injury and Post-Traumatic Stress Disorder.
Kamkuimo Kengne SA,Fossaert M,Girard B,Menelas BJ,	2018	Action-Centered Exposure Therapy (ACET): A New Approach to the Use of Virtual Reality to the Care of People with Post-Traumatic Stress Disorder.
Tarrant J,Viczko J,Cope H,	2018	Virtual Reality for Anxiety Reduction Demonstrated by Quantitative EEG: A Pilot Study.
Allen MT,	2018	A computer-based avatar task designed to assess behavioral inhibition extends to behavioral avoidance but not cognitive avoidance.
Rauch SAM,Koola C,Post L,Yasinski C,Norrholm SD,Black K,Rothbaum BO,	2018	In session extinction and outcome in Virtual Reality Exposure Therapy for PTSD.
Pyne JM,Constans JI,Nanney JT,Wiederhold MD,Gibson DP,Kimbrell T,Kramer TL,Pitcock JA,Han X,Williams DK,Chartrand D,Gevirtz RN,Spira J,Wiederhold BK,McCraty R,McCune TR,	2018	Heart Rate Variability and Cognitive Bias Feedback Interventions to Prevent Post-deployment PTSD: Results from a Randomized Controlled Trial.
Loucks L,Yasinski C,Norrholm SD,Maples-Keller J,Post L,Zwiebach L,Fiorillo D,Goodlin M,Jovanovic T,Rizzo AA,Rothbaum BO,	2018	You can do that?!: Feasibility of virtual reality exposure therapy in the treatment of PTSD due to military sexual trauma.
Guillén V,Baños RM,Botella C,	2018	Users' Opinion About a Virtual Reality System as an Adjunct to Psychological Treatment for Stress-Related Disorders: A Quantitative and Qualitative Mixed-Methods Study.
Reger GM,Smolenski D,Norr A,Katz A,Buck B,Rothbaum BO,	2018	Does virtual reality increase emotional engagement during exposure for PTSD? Subjective distress during prolonged and virtual reality exposure therapy.
Nijdam MJ,Vermetten E,	2018	Moving forward in treatment of posttraumatic stress disorder: innovations to exposure-based therapy.
Norr AM,Smolenski DJ,Reger GM,	2018	Effects of prolonged exposure and virtual reality exposure on suicidal ideation in active duty soldiers: An examination of potential mechanisms.
Bedwell JS,Bohil CJ,Neider MB,Gramlich MA,Neer SM,OʼDonnell JP,Beidel DC,	2018	Neurophysiological Response to Olfactory Stimuli in Combat Veterans With Posttraumatic Stress Disorder.
van Gelderen MJ,Nijdam MJ,Vermetten E,	2018	An Innovative Framework for Delivering Psychotherapy to Patients With Treatment-Resistant Posttraumatic Stress Disorder: Rationale for Interactive Motion-Assisted Therapy.
Flores A,Linehan MM,Todd SR,Hoffman HG,	2018	The Use of Virtual Reality to Facilitate Mindfulness Skills Training in Dialectical Behavioral Therapy for Spinal Cord Injury: A Case Study.
Norr AM,Smolenski DJ,Katz AC,Rizzo AA,Rothbaum BO,Difede J,Koenen-Woods P,Reger MA,Reger GM,	2018	Virtual reality exposure versus prolonged exposure for PTSD: Which treatment for whom?
van Bennekom MJ,de Koning PP,	2018	Reducing the stigma on posttraumatic stress disorder in militaries through virtual reality.
Peskin M,Wyka K,Cukor J,Olden M,Altemus M,Lee FS,Difede J,	2018	The relationship between posttraumatic and depressive symptoms during virtual reality exposure therapy with a cognitive enhancer.
Fox A,Helmer D,Tseng CL,Patrick-DeLuca L,Osinubi O,	2018	Report of Autonomic Symptoms in a Clinical Sample of Veterans with Gulf War Illness.
Bourla A,Mouchabac S,El Hage W,Ferreri F,	2018	e-PTSD: an overview on how new technologies can improve prediction and assessment of Posttraumatic Stress Disorder (PTSD).
Rizzo A',Shilling R,	2017	Clinical Virtual Reality tools to advance the prevention, assessment, and treatment of PTSD.
Zlomuzica A,Woud ML,Machulska A,Kleimt K,Dietrich L,Wolf OT,Assion HJ,Huston JP,De Souza Silva MA,Dere E,Margraf J,	2018	Deficits in episodic memory and mental time travel in patients with post-traumatic stress disorder.
Schweizer T,Schmitz J,Plempe L,Sun D,Becker-Asano C,Leonhart R,Tuschen-Caffier B,	2017	The impact of pre-existing anxiety on affective and cognitive processing of a Virtual Reality analogue trauma.
Marusak HA,Peters CA,Hehr A,Elrahal F,Rabinak CA,	2017	A novel paradigm to study interpersonal threat-related learning and extinction in children using virtual reality.
Schnurr PP,Bryant R,Berliner L,Kilpatrick DG,Rizzo A,Ruzek JI,	2017	What I have changed my mind about and why: public health and technology perspectives in the field of trauma studies.
Glenn DE,Risbrough VB,Simmons AN,Acheson DT,Stout DM,	2018	The Future of Contextual Fear Learning for PTSD Research: A Methodological Review of Neuroimaging Studies.
Gomez J,Hoffman HG,Bistricky SL,Gonzalez M,Rosenberg L,Sampaio M,Garcia-Palacios A,Navarro-Haro MV,Alhalabi W,Rosenberg M,Meyer WJ 3rd,Linehan MM,	2017	The Use of Virtual Reality Facilitates Dialectical Behavior Therapy® "Observing Sounds and Visuals" Mindfulness Skills Training Exercises for a Latino Patient with Severe Burns: A Case Study.
Mishkind MC,Norr AM,Katz AC,Reger GM,	2017	Review of Virtual Reality Treatment in Psychiatry: Evidence Versus Current Diffusion and Use.
Bioulac S,de Sevin E,Sagaspe P,Claret A,Philip P,Micoulaud-Franchi JA,Bouvard MP,	2018	[What do virtual reality tools bring to child and adolescent psychiatry?]
Beidel DC,Frueh BC,Neer SM,Bowers CA,Trachik B,Uhde TW,Grubaugh A,	2017	Trauma management therapy with virtual-reality augmented exposure therapy for combat-related PTSD: A randomized controlled trial.
Beutell NJ,O'Hare MM,Schneer JA,Alstete JW,	2017	Coping with Fear of and Exposure to Terrorism among Expatriates.
Tielman ML,Neerincx MA,Bidarra R,Kybartas B,Brinkman WP,	2017	A Therapy System for Post-Traumatic Stress Disorder Using a Virtual Agent and Virtual Storytelling to Reconstruct Traumatic Memories.
van 't Wout M,Spofford CM,Unger WS,Sevin EB,Shea MT,	2017	Skin Conductance Reactivity to Standardized Virtual Reality Combat Scenes in Veterans with PTSD.
Beidel DC,Frueh BC,Neer SM,Lejuez CW,	2017	The efficacy of Trauma Management Therapy: A controlled pilot investigation of a three-week intensive outpatient program for combat-related PTSD.
Maples-Keller JL,Yasinski C,Manjin N,Rothbaum BO,	2017	Virtual Reality-Enhanced Extinction of Phobias and Post-Traumatic Stress.
Park J,Marvar PJ,Liao P,Kankam ML,Norrholm SD,Downey RM,McCullough SA,Le NA,Rothbaum BO,	2017	Baroreflex dysfunction and augmented sympathetic nerve responses during mental stress in veterans with post-traumatic stress disorder.
Loranger C,Bouchard S,	2017	Validating a Virtual Environment for Sexual Assault Victims.
McLay RN,Baird A,Webb-Murphy J,Deal W,Tran L,Anson H,Klam W,Johnston S,	2017	A Randomized, Head-to-Head Study of Virtual Reality Exposure Therapy for Posttraumatic Stress Disorder.
Smith MJ,Smith JD,Fleming MF,Jordan N,Brown CH,Humm L,Olsen D,Bell MD,	2017	Mechanism of Action for Obtaining Job Offers With Virtual Reality Job Interview Training.
Onakomaiya MM,Kruger SE,Highland KB,Kodosky PN,Pape MM,Roy MJ,	2017	Expanding Clinical Assessment for Traumatic Brain Injury and Comorbid Post-Traumatic Stress Disorder: A Retrospective Analysis of Virtual Environment Tasks in the Computer-Assisted Rehabilitation Environment.
Maples-Keller JL,Price M,Rauch S,Gerardi M,Rothbaum BO,	2017	Investigating Relationships Between PTSD Symptom Clusters Within Virtual Reality Exposure Therapy for OEF/OIF Veterans.
Mitrousia V,Giotakos O,	2016	[Virtual reality therapy in anxiety disorders].
Wicking M,Steiger F,Nees F,Diener SJ,Grimm O,Ruttorf M,Schad LR,Winkelmann T,Wirtz G,Flor H,	2016	Deficient fear extinction memory in posttraumatic stress disorder.
Sifaki-Pistolla D,Chatzea VE,Vlachaki SA,Melidoniotis E,Pistolla G,	2017	Who is going to rescue the rescuers? Post-traumatic stress disorder among rescue workers operating in Greece during the European refugee crisis.
Pyne JM,Constans JI,Wiederhold MD,Gibson DP,Kimbrell T,Kramer TL,Pitcock JA,Han X,Williams DK,Chartrand D,Gevirtz RN,Spira J,Wiederhold BK,McCraty R,McCune TR,	2016	Heart rate variability: Pre-deployment predictor of post-deployment PTSD symptoms.
Reger GM,Koenen-Woods P,Zetocha K,Smolenski DJ,Holloway KM,Rothbaum BO,Difede J,Rizzo AA,Edwards-Stewart A,Skopp NA,Mishkind M,Reger MA,Gahm GA,	2016	Randomized controlled trial of prolonged exposure using imaginal exposure vs. virtual reality exposure in active duty soldiers with deployment-related posttraumatic stress disorder (PTSD).
Riva G,Baños RM,Botella C,Mantovani F,Gaggioli A,	2016	Transforming Experience: The Potential of Augmented Reality and Virtual Reality for Enhancing Personal and Clinical Change.
Myers CE,Radell ML,Shind C,Ebanks-Williams Y,Beck KD,Gilbertson MW,	2016	Beyond symptom self-report: use of a computer "avatar" to assess post-traumatic stress disorder (PTSD) symptoms.
Norrholm SD,Jovanovic T,Gerardi M,Breazeale KG,Price M,Davis M,Duncan E,Ressler KJ,Bradley B,Rizzo A,Tuerk PW,Rothbaum BO,	2016	Baseline psychophysiological and cortisol reactivity as a predictor of PTSD treatment outcome in virtual reality exposure therapy.
Page S,Coxon M,	2016	Virtual Reality Exposure Therapy for Anxiety Disorders: Small Samples and No Controls?
Cuperus AA,Laken M,van den Hout MA,Engelhard IM,	2016	Degrading emotional memories induced by a virtual reality paradigm.
McLay RN,Baird A,Murphy J,Deal W,Tran L,Anson H,Klam W,Johnston S,	2015	Importance of Virtual Reality to Virtual Reality Exposure Therapy, Study Design of a Randomized Trial.
Marivan K,Boully C,Benveniste S,Reingewirtz S,Rigaud AS,Kemoun G,Bloch F,	2016	Rehabilitation of the psychomotor consequences of falling in an elderly population: A pilot study to evaluate feasibility and tolerability of virtual reality training.
Botella C,Serrano B,Baños RM,Garcia-Palacios A,	2015	Virtual reality exposure-based therapy for the treatment of post-traumatic stress disorder: a review of its efficacy, the adequacy of the treatment protocol, and its acceptability.
Maercker A,Hecker T,Heim E,	2015	[Personalized Internet-based treatment services for posttraumatic stress disorder].
Burhans LB,Smith-Bell CA,Schreurs BG,	2015	Effects of extinction treatments on the reduction of conditioned responding and conditioned hyperarousal in a rabbit model of posttraumatic stress disorder (PTSD).
Fang SC,Schnurr PP,Kulish AL,Holowka DW,Marx BP,Keane TM,Rosen R,	2015	Psychosocial Functioning and Health-Related Quality of Life Associated with Posttraumatic Stress Disorder in Male and Female Iraq and Afghanistan War Veterans: The VALOR Registry.
Elliott L,Golub A,Price M,Bennett A,	2015	More than Just a Game? Combat-Themed Gaming Among Recent Veterans with Posttraumatic Stress Disorder.
Carrick FR,Pagnacco G,McLellan K,Solis R,Shores J,Fredieu A,Brock JB,Randall C,Wright C,Oggero E,	2015	Short- and Long-Term Effectiveness of a Subject's Specific Novel Brain and Vestibular Rehabilitation Treatment Modality in Combat Veterans Suffering from PTSD.
Dibbets P,Schulte-Ostermann MA,	2015	Virtual reality, real emotions: a novel analogue for the assessment of risk factors of post-traumatic stress disorder.
Aboujaoude E,Salame W,Naim L,	2015	Telemental health: A status update.
Schreurs BG,Burhans LB,	2015	Eyeblink classical conditioning and post-traumatic stress disorder - a model systems approach.
Schumm JA,Walter KH,Bartone AS,Chard KM,	2015	Veteran satisfaction and treatment preferences in response to a posttraumatic stress disorder specialty clinic orientation group.
Highland KB,Costanzo ME,Jovanovic T,Norrholm SD,Ndiongue RB,Reinhardt BJ,Rothbaum B,Rizzo AA,Roy MJ,	2015	Catecholamine responses to virtual combat: implications for post-traumatic stress and dimensions of functioning.
Freedman SA,Dayan E,Kimelman YB,Weissman H,Eitan R,	2015	Early intervention for preventing posttraumatic stress disorder: an Internet-based virtual reality treatment.
Levy CE,Halan S,Silverman EP,Marsiske M,Lehman L,Omura D,Lok BC,	2015	Virtual environments and virtual humans for military mild traumatic brain injury and posttraumatic stress disorder: an emerging concept.
Price M,Maples JL,Jovanovic T,Norrholm SD,Heekin M,Rothbaum BO,	2015	An investigation of outcome expectancies as a predictor of treatment response for combat veterans with PTSD: comparison of clinician, self-report, and biological measures.
Carrick FR,McLellan K,Brock JB,Randall C,Oggero E,	2015	Evaluation of the Effectiveness of a Novel Brain and Vestibular Rehabilitation Treatment Modality in PTSD Patients Who have Suffered Combat-Related Traumatic Brain Injuries.
Webb AK,Vincent AL,Jin AB,Pollack MH,	2015	Physiological reactivity to nonideographic virtual reality stimuli in veterans with and without PTSD.
Smith MJ,Humm LB,Fleming MF,Jordan N,Wright MA,Ginger EJ,Wright K,Olsen D,Bell MD,	2015	Virtual Reality Job Interview Training for Veterans with Posttraumatic Stress Disorder.
Canadian Agency for Drugs and Technologies in Health	2014	Virtual Reality Exposure Therapy for Adults with Post-Traumatic Stress Disorder: A Review of the Clinical Effectiveness
Falconer CJ,Slater M,Rovira A,King JA,Gilbert P,Antley A,Brewin CR,	2014	Embodying compassion: a virtual reality paradigm for overcoming excessive self-criticism.
Jiandani N,Nair SR,Shukla H,	2014	Efficacy of Virtual Reality Exposure Therapy in the Management of Symptoms Associated With Post Traumatic Stress Disorder.
Costanzo ME,Leaman S,Jovanovic T,Norrholm SD,Rizzo AA,Taylor P,Roy MJ,	2014	Psychophysiological response to virtual reality and subthreshold posttraumatic stress disorder symptoms in recently deployed military.
Castro CA,	2014	The US framework for understanding, preventing, and caring for the mental health needs of service members who served in combat in Afghanistan and Iraq: a brief review of the issues and the research.
Gaggioli A,Pallavicini F,Morganti L,Serino S,Scaratti C,Briguglio M,Crifaci G,Vetrano N,Giulintano A,Bernava G,Tartarisco G,Pioggia G,Raspelli S,Cipresso P,Vigna C,Grassi A,Baruffi M,Wiederhold B,Riva G,	2014	Experiential virtual scenarios with real-time monitoring (interreality) for the management of psychological stress: a block randomized controlled trial.
Neylan TC,	2014	Pharmacologic augmentation of extinction learning during exposure therapy for PTSD.
Wood DP,Mclay RL,Webb-Murphy J,Wiederhold MD,Spira JL,Pyne JM,Wiederhold BK,	2014	Virtual reality graded exposure therapy with arousal control for the treatment of combat related posttraumatic stress disorder: a follow up case series.
Roy MJ,Costanzo ME,Blair JR,Rizzo AA,	2014	Compelling Evidence that Exposure Therapy for PTSD Normalizes Brain Function.
Rothbaum BO,Price M,Jovanovic T,Norrholm SD,Gerardi M,Dunlop B,Davis M,Bradley B,Duncan EJ,Rizzo A,Ressler KJ,	2014	A randomized, double-blind evaluation of D-cycloserine or alprazolam combined with virtual reality exposure therapy for posttraumatic stress disorder in Iraq and Afghanistan War veterans.
Rizzo A,Hartholt A,Rothbaum B,Difede J,Reist C,Kwok D,Leeds A,Spitalnick J,Talbot T,Adamson T,Buckwalter JG,	2014	Expansion of a VR Exposure Therapy System for Combat-Related PTSD to Medics/Corpsman and Persons Following Military Sexual Trauma.
Freeman D,Antley A,Ehlers A,Dunn G,Thompson C,Vorontsova N,Garety P,Kuipers E,Glucksman E,Slater M,	2014	The use of immersive virtual reality (VR) to predict the occurrence 6 months later of paranoid thinking and posttraumatic stress symptoms assessed by self-report and interviewer methods: a study of individuals who have been physically assaulted.
McLay R,Ram V,Murphy J,Spira J,Wood DP,Wiederhold MD,Wiederhold BK,Johnston S,Reeves D,	2014	Effect of virtual reality PTSD treatment on mood and neurocognitive outcomes.
van der Meer R,	2014	Recent developments in computer assisted rehabilitation environments.
Goldberg J,Magruder KM,Forsberg CW,Kazis LE,Ustün TB,Friedman MJ,Litz BT,Vaccarino V,Heagerty PJ,Gleason TC,Huang GD,Smith NL,	2014	The association of PTSD with physical and mental health functioning and disability (VA Cooperative Study #569: the course and consequences of posttraumatic stress disorder in Vietnam-era veteran twins).
Difede J,Cukor J,Wyka K,Olden M,Hoffman H,Lee FS,Altemus M,	2014	D-cycloserine augmentation of exposure therapy for post-traumatic stress disorder: a pilot randomized clinical trial.
Motraghi TE,Seim RW,Meyer EC,Morissette SB,	2014	Virtual reality exposure therapy for the treatment of posttraumatic stress disorder: a methodological review using CONSORT guidelines.
Wojtłowska-Wiechetek D,Tworus R,Dziuk M,Petrovic A,Szymańska S,Zbyszewski M,Ilnicki S,Krzesiński P,	2013	Estimation of usefulness of positron emission tomography (PET) in the diagnosis of post-traumatic stress disorders--preliminary report.
Vermetten E,Meijer L,van der Wurff P,Mert A,	2013	The effect of military motion-assisted memory desensitization and reprocessing treatment on the symptoms of combat-related post traumatic stress disorder: first preliminary results.
Roy MJ,Costanzo ME,Jovanovic T,Leaman S,Taylor P,Norrholm SD,Rizzo AA,	2013	Heart rate response to fear conditioning and virtual reality in subthreshold PTSD.
Kramer TL,Savary PE,Pyne JM,Kimbrell TA,Jegley SM,	2013	Veteran perceptions of virtual reality to assess and treat posttraumatic stress disorder.
Freeman D,Thompson C,Vorontsova N,Dunn G,Carter LA,Garety P,Kuipers E,Slater M,Antley A,Glucksman E,Ehlers A,	2013	Paranoia and post-traumatic stress disorder in the months after a physical assault: a longitudinal study examining shared and differential predictors.
Botella, Cristina; Serrano, Berenice; Baños, Rosa Maria; Garcia-Palacios, Azucena	2015	Virtual reality exposure-based therapy for the treatment of post-traumatic stress disorder: a review of its efficacy, the adequacy of the treatment protocol, and its acceptability
Dibbets, Pauline; Schulte-Ostermann, Michel A.	2015	Virtual reality, real emotions: a novel analogue for the assessment of risk factors of post-traumatic stress disorder
Smith, Michael J; Humm, Laura Boteler; Fleming, Michael F; Jordan, Neil; Wright, Michael A; et al.	2015	Virtual reality job interview training for veterans with posttraumatic stress disorder
Costanzo, Michelle E; Leaman, Suzanne; Jovanovic, Tanja; Norrholm, Seth D; Rizzo, Albert A; et al.	2014	Psychophysiological response to virtual reality and subthreshold posttraumatic stress disorder symptoms in recently deployed military
Menelas, Bob-Antoine J; Haidon, Corentin; Ecrepont, Adrien; Girard, Benoit.	2018	Use of virtual reality technologies as an action-cue exposure therapy for truck drivers suffering from post-traumatic stress disorder
Freedman, Sara A; Dayan, Ehud]; Kimelman, Yael Bleich; Weissman, Heidi; Eitan, Renana.	2015	Early intervention for preventing posttraumatic stress disorder: an internet-based virtual reality treatment
Freeman, Daniel; Antley, Angus; Ehlers, Anke; Dunn, Graham; Thompson, Claire; et al.	2014	The use of immersive virtual reality (VR) to predict the occurrence 6 months later of paranoid thinking and posttraumatic stress symptoms assessed by self-report and interviewer methods: a study of individuals
Park, Jeanie; Marvar, Paul J; Liao, Peizhou; Kankam, Melanie L; Norrholm, Seth D; et al.	2017	Baroreflex dysfunction and augmented sympathetic nerve responses during mental stress in veterans with post-traumatic stress disorder
Rothbaum, Barbara Olasov; Price, Matthew; Jovanovic, Tanja; Norrholm, Seth Davin; Gerardi, Maryrose; et al.	2014	A randomized, double-blind evaluation of d-cycloserine or alprazolam combined with virtual reality exposure therapy for posttraumatic stress disorder in Iraq and Afghanistan War veterans
McLay, Robert N; Ram, Vasudha; Murphy, Jennifer A; Spira, James L; Wood, Dennis Patrick; et al.	2014	Effect of virtual reality PTSD treatment on mood and neurocognitive outcomes
Difede, JoAnn; Cukor, Judith; Wyka, Katarzyna E; Olden, Megan E; Hoffman, Hunter G; et al.	2014	D-cycloserine augmentation of exposure therapy for post-traumatic stress disorder: a pilot randomized clinical trial
Schreurs, Bernard G; Burhans, Lauren B.	2015	Eyeblink classical conditioning and post-traumatic stress disorder - a model systems approach
Freeman, Daniel; Thompson, C; Vorontsova, Natasha; Dunn, G; Carter, L-A; et al.	2013	Paranoia and post-traumatic stress disorder in the months after a physical assault: a longitudinal study examining shared and differential predictors
van't Wout, Mascha; Spofford, Christopher M; Unger, William S; Sevin, Elizabeth B; Shea, M Tracie.	2017	Skin conductance reactivity to standardized virtual reality combat scenes in veterans with PTSD
Rizzo, Albert 'Skip'; Shilling, Russell.	2018	Clinical virtual reality tools to advance the prevention, assessment, and treatment of PTSD
Roy, Michael J; Costanzo, Michelle E; Jovanovic, Tanja; Leaman, Suzanne C; Norrholm, Seth Davin; et al.	2013	Heart rate response to fear conditioning and virtual reality in subthreshold PTSD
McLay, Robert N; Baird, Alicia; Webb-Murphy, Jennifer; Deal, William; Tran, Lily; et al.	2017	A randomized, head-to-head study of virtual reality exposure therapy for posttraumatic stress disorder
Norrholm, Seth Davin; Jovanovic, Tanja; Gerardi, Maryrose; Breazeale, Kathryn G; Price, Matthew; et al.	2016	Baseline psychophysiological and cortisol reactivity as a predictor of PTSD treatment outcome in virtual reality exposure therapy
Motraghi, Terri E; Seim, Richard W; Meyer, Eric C; Morissette, Sandra B.	2014	Virtual reality exposure therapy for the treatment of posttraumatic stress disorder: a methodological review using CONSORT guidelines
Reger, Greg M; Koenen-Woods, Patricia; Zetocha, Kimberlee; Smolenski, Derek J; Holloway, Kevin M; et al.	2016	Randomized controlled trial of prolonged exposure using imaginal exposure vs. virtual reality exposure in active duty soldiers with deployment-related posttraumatic stress disorder (PTSD)
Greg M; Patricia; Kimberlee; Derek J; Kevin M; et al.	2016	Randomized controlled trial of prolonged exposure using imaginal exposure vs. virtual reality exposure in active duty soldiers with deployment-related posttraumatic stress disorder (PTSD)
Tielman, Myrthe L; Neerincx, Mark A; Bidarra, Rafael; Kybartas, Ben; Brinkman, Willem-Paul.	2017	A therapy system for post-traumatic stress disorder using a virtual agent and virtual storytelling to reconstruct traumatic memories
Elliott, Luther; Golub, Andrew; Price, Matthew; Bennett, Alexander S.	2015	More than just a game? Combat-themed gaming among recent veterans with posttraumatic stress disorder
Goldberg, Jack; Magruder, Kathryn M; Forsberg, Christopher W; Kazis, Lewis E; Üstün, T Bedirhan; et al.	2014	The association of PTSD with physical and mental health functioning and disability (VA Cooperative Study #569: the course and consequences of posttraumatic stress disorder in Vietnam-era veteran twins)
Robison-Andrew, E Jenna; Duval, Elizabeth R; Nelson, Clayton Beau; Echiverri-Cohen, Aileen M; Giardino, Nicholas D; et al.	2014	Changes in trauma-potentiated startle with treatment of posttraumatic stress disorder in combat veterans
Schumm, Jeremiah A; Walter, Kristen H; Bartone, Anne S; Chard, Kathleen M.	2015	Veteran satisfaction and treatment preferences in response to a posttraumatic stress disorder specialty clinic orientation group
Silva, Luiz Eduardo Virgilio; Katayama, Pedro Lourenco.	2017	Baroreflex-mediated sympathetic overactivation induced by mental stress in post-traumatic stress disorder depends on the type of stressor
Nijdam, Mirjam J; Vermetten, Eric.	2018	Moving forward in treatment of posttraumatic stress disorder: innovations to exposure-based therapy
Webb, Andrea K; Vincent, Ashley L; Jin, Alvin B; Pollack, Mark H.	2015	Physiological reactivity to nonideographic virtual reality stimuli in veterans with and without PTSD
Bedwell, Jeffrey S; Bohil, Corey J; Neider, Mark B; Gramlich, Michael A; Neer, Sandra M; et al.	2018	Neurophysiological response to olfactory stimuli in combat veterans with posttraumatic stress disorder
Carter, Jason R.	2017	Taking a sympathetic approach to post‐traumatic stress disorder [letter]
Benedek, David M; Wynn, Gary H.	2016	Complementary and alternative medicine for PTSD
Rizzo, Albert A; Hartholt, Arno; Rothbaum, Barbara Olasov; Difede, JoAnn; Reist, Christopher; et al.	2014	Expansion of a VR exposure therapy system for combat-related PTSD to medics/corpsman and persons following military sexual trauma
Fang, Shona C; Schnurr, Paula P; Kulish, Andrea L; Holowka, Darren W; Marx, Brian P; et al.	2015	Psychosocial functioning and health-related quality of life associated with posttraumatic stress disorder in male and female Iraq and Afghanistan war veterans: the VALOR registry
Norr, Aaron M; Smolenski, Derek J; Katz, Andrea C; Rizzo, Albert A; Rothbaum, Barbara O; et al.	2018	Virtual reality exposure versus prolonged exposure for PTSD: which treatment for whom?
Ronconi, Julia McDougal; Shiner, Brian; Watts, Bradley Vince.	2015	A meta-analysis of depressive symptom outcomes in randomized, controlled trials for PTSD
Beidel, Deborah C; Frueh, B Christopher; Neer, Sandra M; Bowers, Clint A; Trachik, Benjamin; et al.	2017	Trauma management therapy with virtual-reality augmented exposure therapy for combat-related PTSD: a randomized controlled trial
Maples-Keller, Jessica L; Price, Matthew; Rauch, Sheila A M; Gerardi, Maryrose; Rothbaum, Barbara Olasov.	2017	Investigating relationships between PTSD symptom clusters within virtual reality exposure therapy for OEF/OIF veterans
Cuperus, Anne A E; Klaassen, Fayette; Hagenaars, Muriel A; Engelhard, Iris M.	2017	A virtual reality paradigm as an analogue to real-life trauma: its effectiveness compared with the trauma film paradigm
Ritchie, Elspeth Cameron.	2015	Posttraumatic stress disorder and related diseases in combat veterans
Levy, Charles E; Halan, Shivashankar; Silverman, Erin P; Marsiske, Michael; Lehman, Leigh; et al.	2015	Virtual environments and virtual humans for military mild traumatic brain injury and posttraumatic stress disorder: an emerging concept
Burhans, Lauren B; Smith-Bell, Carrie A; Schreurs, Bernard G.	2015	Effects of extinction treatments on the reduction of conditioned responding and conditioned hyperarousal in a rabbit model of posttraumatic stress disorder (PTSD)
Carrick, Frederick Robert; McLellan, Kate; Brock, Joel Brandon; Randall, Cagan; Oggero, Elena.	2015	Evaluation of the effectiveness of a novel brain and vestibular rehabilitation treatment modality in PTSD patients who have suffered combat-related traumatic brain injuries
Arens, Ashley M.	2015	Trauma management therapy for a veteran with co-occurring combat PTSD and hallucinations: a case study
Price, Matthew; Maples, Jessica L; Jovanovic, Tanja; Norrholm, Seth Davin; Heekin, Mary H; et al.	2015	An investigation of outcome expectancies as a predictor of treatment response for combat veterans with PTSD: comparison of clinician, self-report, and biological measures
Beidel, Deborah C; Frueh, Bartley Christopher; Neer, Sandra M; Lejuez, Carl W.	2017	The efficacy of Trauma Management Therapy: a controlled pilot investigation of a three-week intensive outpatient program for combat-related PTSD
Carrick, Frederick Robert; Pagnacco, Guido; McLellan, Kate; Solis, Ross; Shores, Jacob; et al.	2015	Short- and long-term effectiveness of a subject's specific novel brain and vestibular rehabilitation treatment modality in combat veterans suffering from PTSD
Brandt, Marisa Renee	2013	War, trauma, and technologies of the self: the making of virtual reality exposure therapy [dissertation]
Loranger, Claudie; Bouchard, Stéphane.	2017	Validating a virtual environment for sexual assault victims
Granoff, Abbot Lee.	2014	The impact of benzodiazepine management in the randomized, double-blind evaluation of D-cycloserine or alprazolam combined with virtual reality exposure therapy [letter]
Rothbaum, Barbara Olasov; Ressler, Kerry J.	2014	The impact of benzodiazepine management in the randomized, double-blind evaluation of D-cycloserine or alprazolam combined with virtual reality exposure therapy [letter]
Gingras, Chelsea.	2017	Veterans' brains and the positive and negative perceptions of mental health care; realities virtual and otherwise [thesis]
Nelson, Rebekah J.	2013	Is virtual reality exposure therapy effective for service members and veterans experiencing combat-related PTSD?
Rauch, Sheila A M; Koola, Catherine; Post, Loren; Yasinski, Carly; Norrholm, Seth D; et al.	2018	In session extinction and outcome in virtual reality exposure therapy for PTSD
Steuwe, Carolin; Daniels, Judith K; Frewen, Paul A; Densmore, Maria; Pannasch, Sebastian; et al.	2014	Effect of direct eye contact in PTSD related to interpersonal trauma: an fMRI study of activation of an innate alarm system
Ori, Rasmita; Amos, Taryn; Bergman, Hanna; Soares-Weiser, Karla; Ipser, Jonathan C; et al.	2015	Augmentation of cognitive and behavioural therapies (CBT) with d-cycloserine for anxiety and related disorders
Reger, Greg M; Durham, Tracy L; Tarantino, Kerith A; Luxton, David D; Holloway, Kevin M; et al.	2013	Deployed soldiers' reactions to exposure and medication treatments for PTSD
Neylan, Thomas C.	2014	Pharmacologic augmentation of extinction learning during exposure therapy for PTSD [editorial]
Eichenberg, Christiane; Wolters, Carolin.	2013	Differenzielle Indikationen des Einsatzes moderner Medien in der Traumatherapie = Differential indications for the use of modern media in trauma therapy
Amick, Melissa M; Kraft, Malissa; McGlinchey, Regina E.	2013	Driving simulator performance of veterans from the Iraq and Afghanistan wars
Youngner, Cole Gregory; Gerardi, Maryrose; Rothbaum, Barbara Olasov.	2013	PTSD: evidence-based psychotherapy and emerging treatment approaches
Dibbets, Pauline.	2015	Induced trauma, real emotions: call for a new paradigm [editorial]
Schnurr, Paula P; Bryant, Richard; Berliner, Lucy; Kilpatrick, Dean G; Rizzo, Albert; et al.	2017	What I have changed my mind about and why: public health and technology perspectives in the field of trauma studies
Castro, Carl Andrew.	2014	The US framework for understanding, preventing, and caring for the mental health needs of service members who served in combat in Afghanistan and Iraq: a brief review of the issues and the research
Kirwan, G	2013	Cybercrime: The Psychology of Online Offenders
Good, Alice	2013	A Review into E-Health Services and Therapies: Potential for Virtual Therapeutic Communities - Supporting People with Severe Personality Disorder
Amick, Melissa M.	2013	Driving simulator performance of Veterans from the Iraq and Afghanistan wars
Webb, Andrea K.	2013	Wearable Sensors Can Assist in PTSD Diagnosis
Cosic, Kresimir	2013	Multimodal Paradigm for Mental Readiness Training and PTSD Prevention
Ilnicki, Stanislaw	2013	Our Experiences in the Use of VR Technology in Therapy and Prevention of Combat Related StressDisorders in the Polish Army
Kosinska, Ludmila	2013	VR Stress Inoculation Training Results for Polish ISAF Soldiers - A Study of 4 Cases
Roy, Michael J.	2013	Heart Rate Response to Fear Conditioning and Virtual Reality in Subthreshold PTSD
Vermetten, Eric	2013	The Effect of Military Motion-Assisted Memory Desensitization and Reprocessing Treatment On The Symptoms Of Combat-Related Post Traumatic Stress Disorder: First Preliminary Results
Wojtlowska-Wiechetek, D.	2013	Estimation of Usefulness of Positron Emission Tomography (PET) in the Diagnosis of Post-TraumaticStress Disorders- Preliminary Report
Bosse, Tibor	2013	Effects of Virtual Training on Emotional Response A Comparison between Different Emotion Regulation Strategies
Tart, Candyce D.	2013	Augmentation of exposure therapy with post-session administration of D-cycloserine
Repetto, Claudia	2013	Virtual reality and mobile phones in the treatment of generalized anxiety disorders: a phase-2 clinical trial
Koskina, Antonia	2013	Exposure therapy in eating disorders revisited
Rizzo, Albert	2013	Virtual Reality Applications to Address the Wounds of War
Kramer, Teresa L.	2013	Veteran Perceptions of Virtual Reality to Assess and Treat Posttraumatic Stress Disorder
Glotzbach-Schoon, Evelyn	2013	Enhanced discrimination between threatening and safe contexts in high-anxious individuals
Glotzbach-Schoon, Evelyn	2013	Contextual fear conditioning in virtual reality is affected by 5HTTLPR and NPSR1 polymorphisms: effects on fear-potentiated startle
Greville, W. James	2013	Conditioned suppression in a virtual environment
Powers, Mark B.	2013	Do conversations with virtual avatars increase feelings of social anxiety?
Weniger, Godehard	2013	Egocentric virtual maze learning in adult survivors of childhood abuse with dissociative disorders: Evidence from functional magnetic resonance imaging
Smits, Jasper A. J.	2013	D-Cycloserine Enhancement of Fear Extinction is Specific to Successful Exposure Sessions: Evidence from the Treatment of Height Phobia
Gega, Lina	2013	Virtual Environments Using Video Capture for Social Phobia with Psychosis
Reger, Greg M.	2013	Deployed Soldiers' Reactions to Exposure and Medication Treatments for PTSD
Glotzbach-Schoon, Evelyn	2013	Context conditioning in virtual reality as a model for pathological anxiety
Holloway, Kevin M.	2013	T2 Virtual PTSD Experience: A Virtual Worlds Environment to Educate Service Members and Veterans About Combat-Related Posttraumatic Stress Disorder
Malbos, Eric	2013	Virtual reality in the treatment of mental disorders
Wegerer, Melanie	2013	Relationship between Fear Conditionability and Aversive Memories: Evidence from a Novel Conditioned-Intrusion Paradigm
Freeman, D.	2013	Paranoia and post-traumatic stress disorder in the months after a physical assault: a longitudinal study examining shared and differential predictors
Bloch, F.	2013	Virtual Reality Exposure Therapy in posttraumatic stress disorder: A brief review to open new opportunities for post-fall syndrome in elderly subjects
Wiederhold, Brenda K.	2014	Virtual Reality for Posttraumatic Stress Disorder
Riva, Giuseppe	2014	Conclusions: The Present and the Future of Virtual Reality in the Treatment of Anxiety Disorders
Freedman, Sara A.	2014	Early intervention for preventing posttraumatic stress disorder: an Internet-based virtual realitytreatment
Steuwe, Carolin	2014	Effect of direct eye contact in PTSD related to interpersonal trauma: an fMRI study of activation of an innate alarm system
Castro, Carl Andrew	2014	The US framework for understanding, preventing, and caring for the mental health needs of service members who served in combat in Afghanistan and Iraq: a brief review of the issues and the research
Hoffman, Hunter	2014	Digital Fear and Pain Control and the Oculus Rift: SnowWorld, SpiderWorld, and World Trade Center World
Bosse, Tibor	2014	Agent-Based Simulation as a Tool for the Design of a Virtual Training Environment
Skopp, Nancy A.	2014	A Pilot Study of the VirtuSphere as a Virtual Reality Enhancement
Motraghi, Terri E.	2014	Virtual Reality Exposure Therapy for the Treatment of Posttraumatic Stress Disorder: A Methodological Review Using CONSORT Guidelines
DiMauro, Jennifer	2014	Exposure Therapy for Posttraumatic Stress Disorder: A Meta-Analysis
Difede, JoAnn	2014	D-Cycloserine Augmentation of Exposure Therapy for Post-Traumatic Stress Disorder: A Pilot Randomized Clinical Trial
Goldberg, Jack	2014	The association of PTSD with physical and mental health functioning and disability (VA Cooperative Study #569: the course and consequences of posttraumatic stress disorder in Vietnam-era Veteran twins)
Rothbaum, Barbara Olasov	2014	A Randomized, Double-Blind Evaluation of D-Cycloserine or Alprazolam Combined With VirtualReality Exposure Therapy for Posttraumatic Stress Disorder in Iraq and Afghanistan War Veterans
Fitzgerald, Paul J.	2014	Can fear extinction be enhanced? A review of pharmacological and behavioral findings
Gaggioli, Andrea	2014	Experiential Virtual Scenarios With Real-Time Monitoring (Interreality) for the Management of Psychological Stress: A Block Randomized Controlled Trial
McLay, Robert	2014	Effect of Virtual Reality PTSD Treatment on Mood and Neurocognitive Outcomes
Rizzo, Albert	2014	Virtual Reality Exposure Therapy for Combat-Related Posttraumatic Stress Disorder
Katzman, Martin A.	2014	Canadian clinical practice guidelines for the management of anxiety, posttraumatic stress and obsessive-compulsive disorders
McCann, Russell A.	2014	Virtual reality exposure therapy for the treatment of anxiety disorders: An evaluation of research quality
Wolf, Steven E.	2014	On the Horizon Research Priorities in Burns for the Next Decade
Vakili, V.	2014	Characteristics of Successful Technological Interventions in Mental Resilience Training
Freeman, Daniel	2014	The Use of Immersive Virtual Reality (VR) to Predict the Occurrence 6 Months Later of Paranoid Thinking and Posttraumatic Stress Symptoms Assessed by Self-Report and Interviewer Methods…
Price, Matthew	2014	mHealth: A Mechanism to Deliver More Accessible, More Effective Mental Health Care
Mosig, Carina	2014	Enhanced discriminative fear learning of phobia-irrelevant stimuli in spider-fearful individuals
Costanzo, Michelle E.	2014	Psychophysiological Response to Virtual Reality and Subthreshold Posttraumatic Stress DisorderSymptoms in Recently Deployed Military
Jiandani, N.	2014	EFFICACY OF VIRTUAL REALITY EXPOSURE THERAPY IN THE MANAGEMENT OF SYMPTOMS ASSOCIATED WITH POST TRAUMATIC STRESS DISORDER
Falconer, Caroline J.	2014	Embodying Compassion: A Virtual Reality Paradigm for Overcoming Excessive Self-Criticism
Ben-Zeev, D.	2014	Technology-based interventions for psychiatric illnesses: improving care, one patient at a time
Jovanovic, Tanja	2014	Psychophysiological and Cortisol Reactivity Predicts PTSD Treatment Outcome in Virtual RealityExposure Therapy with D-Cycloserine
Smith, Matthew	2015	Virtual reality job interview training for veterans with posttraumatic stress disorder
Tolegenova, Aliya	2015	Computer modelling of cognitive processes as preventing method of addictive behaviour
Botella, Cristina	2015	Virtual reality exposure-based therapy for the treatment of post-traumatic stress disorder: a review of its efficacy, the adequacy of the treatment protocol, and its acceptability
Carvalho, Claudio Alexandre S.	2015	A theoretical inquiry into the role of enaction in Cybertherapy
Goncalves, Raquel	2015	Listening to the heart: A meta-analysis of cognitive behavior therapy impact on the heart rate of patients with anxiety disorders
Webb, Andrea K.	2015	Physiological reactivity to nonideographic virtual reality stimuli in veterans with and without PTSD
Highland, Krista B.	2015	Catecholamine responses to virtual combat: implications for post-traumatic stress and dimensions of functioning
Oker, Ali	2015	How and why affective and reactive virtual agents will bring new insights on social cognitive disorders in schizophrenia? An illustration with a virtual card game paradigm
Arens, Ashley M.	2015	Trauma Management Therapy for a Veteran With Co-Occurring Combat PTSD and Hallucinations: A Case Study
Lake, James	2015	The integrative management of PTSD: A review of conventional and CAM approaches used to prevent and treat PTSD with emphasis on military personnel
Eisen, Susan V.	2015	Mental Health and Quality of Life Among Veterans Employed as Peer and Vocational Rehabilitation Specialists
Schreurs, Bernard G.	2015	Eyeblink classical conditioning and post-traumatic stress disorder - a model systems approach
Schmidt, Ulrike	2015	A plea for symptom-based research in psychiatry
Dibbets, Pauline	2015	Virtual reality, real emotions: a novel analogue for the assessment of risk factors of post-traumaticstress disorder
Schumm, Jeremiah A.	2015	Veteran satisfaction and treatment preferences in response to a posttraumatic stress disorderspecialty clinic orientation group
Price, Matthew	2015	AN INVESTIGATION OF OUTCOME EXPECTANCIES AS A PREDICTOR OF TREATMENT RESPONSE FOR COMBAT VETERANS WITH PTSD: COMPARISON OF CLINICIAN, SELF-REPORT, AND BIOLOGICAL MEASURES
Aiken, Mary P.	2015	Posttraumatic stress disorder: possibilities for olfaction and virtual reality exposure therapy
Aboujaoude, Elias	2015	Telemental health: A status update
Highland, Krista B.	2015	If You Build It, They Will Come, But What Will Wounded Warriors Experience? Presence in the CAREN
McLay, Robert N.	2015	Importance of Virtual Reality to Virtual Reality Exposure Therapy, Study Design of a Randomized Trial
Grenier, Sebastien	2015	Using virtual reality to improve the efficacy of cognitive-behavioral therapy (CBT) in the treatment of late-life anxiety: preliminary recommendations for future research
Bolton, A. J.	2015	Telepsychology for Posttraumatic Stress Disorder: A systematic review
Frueh, B. Christopher	2015	Solving Mental Healthcare Access Problems in the Twenty-first Century
Elliott, Luther	2015	More than Just a Game? Combat-Themed Gaming Among Recent Veterans with Posttraumatic StressDisorder
Burhans, Lauren B.	2015	Effects of Extinction Treatments on the Reduction of Conditioned Responding and Conditioned Hyperarousal in a Rabbit Model of Posttraumatic Stress Disorder (PTSD)
Maercker, A.	2015	Personalized internet-based treatment services for posttraumatic stressdisorder
Norrholm, Seth Davin	2015	Fear load: The psychophysiological over-expression of fear as an intermediate phenotype associated with trauma reactions
Yellowlees, Peter	2015	The hybrid doctor-patient relationship in the age of technology - Telepsychiatry consultations and the use of virtual space
Ahs, Fredrik	2015	Medial prefrontal pathways for the contextual regulation of extinguished fear in humans
Rizzo, Albert	2015	Virtual Reality Exposure for PTSD Due to Military Combat and Terrorist Attacks
Fang, Shona C.	2015	Psychosocial Functioning and Health-Related Quality of Life Associated with Posttraumatic StressDisorder in Male and Female Iraq and Afghanistan War Veterans: The VALOR Registry
Schepers, Noel	2016	Using Smartphones Apps In Psychotherapy. Experiences with PTSD, OCD and Panic Disorder Patients
Pensieri, Claudio	2016	Virtual Reality in Medicine
Marivan, Kevin	2016	Rehabilitation of the psychomotor consequences of falling in an elderly population: A pilot study to evaluate feasibility and tolerability of virtual reality training
Ecrepont, Adrien	2016	A fully customizable truck-driving simulator for the care of people suffering from Post-TraumaticStress Disorder
Wargnier, Pierre	2016	Virtual Promenade: A New Serious Game for the Rehabilitation of Older Adults with Post-fall Syndrome
Haidon, Corentin	2016	Gamification of a Truck-Driving Simulator for the Care of People Suffering from Post-Traumatic StressDisorder
Friedrich, Kathrin)	2016	THERAPEUTIC MEDIA: TREATING PTSD WITH VIRTUAL REALITY EXPOSURE THERAPY
Ciolan, Ioana Monica	2016	Virtual Reality Hypnosis: a New Intervention Strategy in Quitting Smoking
Myers, Catherine E.	2016	Beyond symptom self-report: use of a computer "avatar" to assess post-traumatic stress disorder(PTSD) symptoms
Rizzo, Albert	2016	Automatic Behavior Analysis During a Clinical Interview with a VirtualHuman
Kastner, Anna K.	2016	A Scent of Anxiety: Olfactory Context Conditioning and its Influence on Social Cues
Madary, Michael	2016	Real virtuality: A Code of ethical Conduct. Recommendations for Good Scientific Practice and the Consumers of VR-Technology
Duits, Puck	2016	High Current Anxiety Symptoms, But Not a Past Anxiety DisorderDiagnosis, are Associated with Impaired Fear Extinction
Valmaggia, Lucia R.	2016	Virtual reality in the psychological treatment for mental health problems: An systematic review of recent evidence
Page, Sarah	2016	Virtual Reality Exposure Therapy for Anxiety Disorders: Small Samples and No Controls?
Jaffee, Laura Jordan	2016	The materiality of virtual war: Post-Traumatic Stress Disorder and the disabling effects of imperialism
Collett, Nicola	2016	Negative cognitions about the self in patients with persecutory delusions: An empirical study of self-compassion, self-stigma, schematic beliefs, self-esteem, fear of madness, and suicidal ideation
Levy, Fanny	2016	E-virtual reality exposure therapy in acrophobia: A pilot study
Wood, Dennis Patrick	2016	Virtual Reality Therapy for the Treatment of Combat-Related Posttraumatic Stress Disorder: A Case Report 10 Years Post Combat Deployment
Munyan, Benson G., III	2016	Olfactory Stimuli Increase Presence in Virtual Environments
Norrholm, Seth Davin	2016	Baseline psychophysiological and cortisol reactivity as a predictor of PTSD treatment outcome in virtual reality exposure therapy
Freeman, Daniel	2016	Persecutory delusions: a cognitive perspective on understanding and treatment
Hopkins, Jim	2016	Free Energy and Virtual Reality in Neuroscience and Psychoanalysis: A Complexity Theory of Dreaming and Mental Disorder
Wesemann, Ulrich	2016	Evaluation of a Technology-Based Adaptive Learning and Prevention Program for Stress Response-A Randomized Controlled Trial
Cuperus, Anne A.	2016	Degrading emotional memories induced by a virtual reality paradigm
Riva, Giuseppe	2016	Transforming experience: The Potential of Augmented Reality and virtual Reality for enhancing Personal and Clinical Change
Verplaetse, Jan	2016	Mental beliefs about blood, and not its smell, affect presence in a violent computer game
Parrish, Danielle E.	2016	Feasibility of Virtual Reality Environments for Adolescent Social Anxiety Disorder
Silva, Gustavo R.	2016	A questionnaire for measuring presence in virtual environments: factor analysis of the presence questionnaire and adaptation into Brazilian Portuguese
Reger, Greg M.	2016	Randomized Controlled Trial of Prolonged Exposure Using Imaginal Exposure vs. Virtual RealityExposure in Active Duty Soldiers With Deployment-Related Posttraumatic Stress Disorder (PTSD)
Nararro-Haro, Maria V.	2016	The Use of Virtual Reality to Facilitate Mindfulness Skills Training in Dialectical Behavioral Therapy for Borderline Personality Disorder: A Case Study
Almeida, Jorge	2016	Heart Rate Variability Responses to a Standardized Virtual Reality Exposure in Veterans With PTSD
Wicking, Manon	2016	Deficient fear extinction memory in posttraumatic stress disorder
Haaken, Janice	2016	Behind the curtain: Fetishism and the production of virtual reality treatment for PTSD
Sifaki-Pistolla, Dimitra	2017	Who is going to rescue the rescuers? Post-traumatic stress disorder among rescue workers operating in Greece during the European refugee crisis
Jayasinghe, Nimali	2017	Systematic Review of the Clinical Application of Exposure Techniques to Community-Dwelling Older Adults with Anxiety
Alghamdi, Mohammed	2017	Mild stress stimuli built into a non-immersive virtual environment can elicit actual stress responses
Holly, Janet	2017	The use of virtual reality as a treatment medium for autonomic dysfunction across three diagnostic groups: Case Studies
Jetly, Col Rakesh	2017	Multi-Modal Virtual-Reality Based Treatment for Members with Combat Related Posttraumatic Stress Disorder: Canadian Armed Forces Pilot Study
Urella, Nikilesh	2017	A VR Scene Modelling Platform for PTSD Treatment
Cuperus, Anne A.	2017	A virtual reality paradigm as an analogue to real-life trauma: its effectiveness compared with the trauma film paradigm
Rizzo, Albert	2017	Clinical Virtual Reality tools to advance the prevention, assessment, and treatment of PTSD
Schnurr, Paula P.	2017	What I have changed my mind about and why: public health and technology perspectives in the field of trauma studies
Lau, Ho Ming	2017	Serious Games for Mental Health: Are They Accessible, Feasible, and effective? A Systematic Review and Meta-analysis
Bloch, Frederic	2017	Literature review and meta-analysis of risk factors for delayed post-traumatic stress disorder in older adults after a fall
Maples-Keller, Jessica L.	2017	Investigating Relationships Between PTSD Symptom Clusters Within Virtual Reality Exposure Therapy for OEF/OIF Veterans
Onakomaiya, Marie M.	2017	Expanding Clinical Assessment for Traumatic Brain Injury and Comorbid Post-Traumatic Stress Disorder: A Retrospective Analysis of Virtual Environment Tasks in the Computer-Assisted Rehabilitation Environment
Breuninger, Christoph	2017	Psychophysiological Reactivity, Interoception and Emotion Regulation in Patients with Agoraphobia During Virtual Reality Anxiety Induction
McLay, Robert N.	2017	A Randomized, Head-to-Head Study of Virtual Reality Exposure Therapy for Posttraumatic Stress Disorder
Loranger, Claudie	2017	Validating a Virtual Environment for Sexual Assault Victims
Jovanovic, Tanja	2017	Using experimental methodologies to assess posttraumatic stress
Maples-Keller, Jessica L.	2017	The Use of Virtual Reality Technology in the Treatment of Anxiety and Other Psychiatric Disorders
Ridout, Samuel	2017	Heart Rate Variability Responses to a Standardized Virtual Reality Exposure in Veterans with PTSD
van't Wout-Frank, Mascha	2017	Combining Transcranial Direct Current Stimulation with Virtual Reality Exposure for PTSD
Saltzman, Leia Y.	2017	Addressing the Needs of Children and Youth in the Context of War and Terrorism: the Technological Frontier
Smith, L. N.	2017	Realistic and interactive high-resolution 4D environments for real-time surgeon and patient interaction
Landowska, Aleksandra	2017	Neural Basis of Virtual Exposure Treatment
Page, Sarah	2017	Preventing Post-Traumatic Intrusions using Virtual Reality
MacNamara, Annmarie	2017	Transdiagnostic neural correlates of affective face processing in anxiety and depression
Maples-Keller, Jessica L.	2017	Virtual Reality-Enhanced Extinction of Phobias and Post-TraumaticStress
Beutell, Nicholas J.	2017	Coping with Fear of and Exposure to Terrorism among Expatriates
Park, Jeanie	2017	Baroreflex dysfunction and augmented sympathetic nerve responses during mental stress in veterans with post-traumatic stress disorder
Tielman, Myrthe L.	2017	A Therapy System for Post-Traumatic Stress Disorder Using a Virtual Agent and Virtual Storytelling to Reconstruct Traumatic Memories
Beidel, Deborah C.	2017	The efficacy of Trauma Management Therapy: A controlled pilot investigation of a three-week intensive outpatient program for combat-related PTSD
Kroes, Marijn C. W.	2017	Context conditioning in humans using commercially available immersive Virtual Reality
van't Wout, Mascha	2017	Skin Conductance Reactivity to Standardized Virtual Reality Combat Scenes in Veterans with PTSD
Alcantara, Mavi	2017	The EMMA-CHILD virtual reality system for the treatment of childhood trauma: Initial experiences
Allen, Michael Todd	2017	Beyond Behavioral Inhibition: A Computer Avatar Task Designed to Assess Behavioral Inhibition Extends to Harm Avoidance
Gomez, Jocelyn	2017	The Use of Virtual Reality Facilitates Dialectical Behavior Therapy (R) "Observing Sounds and Visuals" Mindfulness Skills Training Exercises for a Latino Patient with Severe Burns: A Case Study
Waldrop, M. Mitchell	2017	Virtual reality therapy set for a real renaissance
Mishkind, Matthew C.	2017	Review of Virtual Reality Treatment in Psychiatry: Evidence Versus Current Diffusion and Use
Valiaho, Pasi	2017	Animation and the Powers of Plasticity
Rizzo, Albert	2017	Is Clinical Virtual Reality Ready for Primetime?
Marusak, Hilary A.	2017	A novel paradigm to study interpersonal threat-related learning and extinction in children using virtual reality
Schweizer, Tina	2017	The impact of pre-existing anxiety on affective and cognitive processing of a Virtual Reality analogue trauma
Zinzow, Heidi M.	2018	Driving Aggression and Anxiety: Intersections, Assessment, and Interventions
Menelas, Bob-Antoine J.	2018	Use of virtual reality technologies as an Action-Cue Exposure Therapy for truck drivers suffering from Post-Traumatic Stress Disorder
Wiederhold, Brenda K.	2018	Augmenting Behavioral Healthcare: Mobilizing Services with VirtualReality and Augmented Reality
Williams, Leanne M.	2018	The ENGAGE study: Integrating neuroimaging, virtual reality and smartphone sensing to understand self-regulation for managing depression and obesity in a precision medicine model
Fox, Apollonia	2018	Report of Autonomic Symptoms in a Clinical Sample of Veterans with Gulf War Illness
Zlomuzica, Armin	2018	Deficits in episodic memory and mental time travel in patients with posttraumatic stress disorder
Flores, Araceli	2018	The Use of Virtual Reality to Facilitate Mindfulness Skills Training in Dialectical Behavioral Therapy for Spinal Cord Injury: A Case Study
Zinzow, Heidi M.	2018	Virtual Reality and Cognitive-Behavioral Therapy for Driving Anxiety and Aggression in Veterans: A Pilot Study
Pittig, Andre	2018	The role of associative fear and avoidance learning in anxiety disorders: Gaps and directions for future research
Norrholm, Seth Davin	2018	Fear Processing, Psychophysiology, and PTSD
van Gelderen, Marieke J.	2018	An Innovative Framework for Delivering Psychotherapy to Patients With Treatment-Resistant Posttraumatic Stress Disorder: Rationale for Interactive Motion-Assisted Therapy
Nijdam, Mirjam J.	2018	Moving forward in treatment of posttraumatic stress disorder: innovations to exposure-based therapy
Gramlich, Michael A.	2018	Firefighter-Paramedic With Posttraumatic Stress Disorder, Horrific Images, and Depression: A Clinical Case Study
Norr, Aaron M.	2018	Virtual reality exposure versus prolonged exposure for PTSD: Which treatment for whom?
Bedwell, Jeffrey S.	2018	Neurophysiological Response to Olfactory Stimuli in Combat Veterans With Posttraumatic Stress Disorder
Meyerbroker, K.	2018	Enhancement of exposure therapy in participants with specific phobia: A randomized controlled trial comparing yohimbine, propranolol and placebo
Bioulac, S.	2018	What do virtual reality tools bring to child and adolescent psychiatry?
Guillen, Veronica	2018	Users' Opinion About a Virtual Reality System as an Adjunct to Psychological Treatment for Stress-Related Disorders: A Quantitative and Qualitative Mixed-Methods Study
Fodor, Liviu A.	2018	The effectiveness of virtual reality based interventions for symptoms of anxiety and depression: A meta-analysis
Tarrant, Jeff	2018	Virtual Reality for Anxiety Reduction Demonstrated by Quantitative EEG: A Pilot Study
Norr, Aaron M.	2018	Effects of prolonged exposure and virtual reality exposure on suicidal ideation in active duty soldiers: An examination of potential mechanisms
Arens, Ashley M.	2015	Trauma management therapy for a veteran with co-occurring combat PTSD and hallucinations: A case study.
Bedwell, Jeffrey S	2018	Neurophysiological response to olfactory stimuli in combat veterans with posttraumatic stress disorder.
Beidel, Deborah C	2017	The efficacy of Trauma Management Therapy: A controlled pilot investigation of a three-week intensive outpatient program for combat-related PTSD.
Botella, Cristina	2015	Virtual reality exposure-based therapy for the treatment of post-traumatic stress disorder: A review of its efficacy, the adequacy of the treatment protocol, and its acceptability.
Burhans, Lauren B	2015	Effects of extinction treatments on the reduction of conditioned responding and conditioned hyperarousal in a rabbit model of posttraumatic stress disorder (PTSD)
Castro, Carl Andrew	2014	The US framework for understanding, preventing, and caring for the mental health needs of service members who served in combat in Afghanistan and Iraq: A brief review of the issues and the research
Costanzo, Michelle E	2014	Psychophysiological response to virtual reality and subthreshold posttraumatic stress disorder symptoms in recently deployed military
Dibbets, Pauline	2015	Virtual reality, real emotions: A novel analogue for the assessment of risk factors of post-traumatic stress disorder
Difede, JoAnn	2014	D-Cycloserine augmentation of exposure therapy for post-traumatic stress disorder: A pilot randomized clinical trial
DiMauro, Jennifer	2014	Exposure therapy for posttraumatic stress disorder: A meta-analysis
Elliott, Luther	2015	More than just a game? Combat-themed gaming among recent veterans with posttraumatic stress disorder.
Falconer, Caroline J	2014	Embodying compassion: A virtual reality paradigm for overcoming excessive self-criticism
Fang, Shona C	2015	Psychosocial functioning and health-related quality of life associated with posttraumatic stress disorder in male and female Iraq and Afghanistan war veterans: The VALOR registry.
Freedman, Sara A	2015	Early intervention for preventing posttraumatic stress disorder: An Internet-based virtual reality treatment.
Freeman, D	2013	Paranoia and post-traumatic stress disorder in the months after a physical assault: A longitudinal study examining shared and differential predictors
Freeman, Daniel	2014	The use of immersive virtual reality (VR) to predict the occurrence 6 months later of paranoid thinking and posttraumatic stress symptoms assessed by self-report and interviewer methods: A study of individuals who have been physically assaulted.
Gaggioli, Andrea	2014	Experiential virtual scenarios with real-time monitoring (interreality) for the management of psychological stress: A block randomized controlled trial.
Goldberg, Jack	2014	The association of PTSD with physical and mental health functioning and disability (VA Cooperative Study #569: The course and consequences of posttraumatic stress disorder in Vietnam-era Veteran twins)
Gomez, Jocelyn	2017	The use of virtual reality facilitates dialectical behavior therapy "Observing sounds and visuals" mindfulness skills training exercises for a Latino patient with severe burns: A case study.
Haaken, Janice	2016	Behind the curtain: Fetishism and the production of virtual reality treatment for PTSD.
Highland, Krista B	2015	Catecholamine responses to virtual combat: Implications for post-traumatic stress and dimensions of functioning.
Kramer, Teresa L	2013	Veteran perceptions of virtual reality to assess and treat posttraumatic stress disorder
Landowska, Aleksandra	2017	Neural basis of virtual exposure treatment.
Loranger, Claudie	2017	Validating a virtual environment for sexual assault victims.
Maercker, A	2015	Personalized internet-based treatment services for posttraumatic stress disorder.
Maples-Keller, Jessica L	2017	Investigating relationships between PTSD symptom clusters within virtual reality exposure therapy for OEF/OIF veterans.
McLay, Robert	2014	Effect of virtual reality PTSD treatment on mood and neurocognitive outcomes
McLay, Robert N	2015	Importance of Virtual Reality to Virtual Reality Exposure Therapy, study design of a randomized trial.
McLay, Robert N	2017	A randomized, head-to-head study of virtual reality exposure therapy for posttraumatic stress disorder.
Nijdam, Mirjam J	2018	Moving forward in treatment of posttraumatic stress disorder: Innovations to exposure-based therapy.
Norr, Aaron M	2018	Virtual reality exposure versus prolonged exposure for ptsd: Which treatment for whom?
Norrholm, Seth Davin	2016	Baseline psychophysiological and cortisol reactivity as a predictor of PTSD treatment outcome in virtual reality exposure therapy.
Page, Sarah	2016	Virtual reality exposure therapy for anxiety disorders: Small samples and no controls?
Page, Sarah	2017	Preventing post-traumatic intrusions using virtual reality.
Park, Jeanie	2017	Baroreflex dysfunction and augmented sympathetic nerve responses during mental stress in veterans with post-traumatic stress disorder.
Price, Matthew;	2015	An investigation of outcome expectancies as a predictor of treatment response for combat veterans with ptsd: Comparison of clinician, self-report, and biological measures.
Reger, Greg M	2013	Deployed soldiers' reactions to exposure and medication treatments for PTSD
Reger, Greg M	2016	Randomized controlled trial of prolonged exposure using imaginal exposure vs. virtual reality exposure in active duty soldiers with deployment-related posttraumatic stress disorder (PTSD).
Riva, Giuseppe	2014	Conclusions: The present and the future of virtual reality in the treatment of anxiety disorders
Rizzo, Albert	2015	Virtual reality exposure for PTSD due to military combat and terrorist attacks.
Rizzo, Albert	2017	Clinical virtual reality tools to advance the prevention, assessment, and treatment of PTSD.
Rizzo, Albert "Skip";	2013	Virtual reality applications to address the wounds of war
Rothbaum, Barbara Olasov	2014	A randomized, double-blind evaluation of D-cycloserine or alprazolam combined with virtual reality exposure therapy for posttraumatic stress disorder in Iraq and Afghanistan war veterans
Roy, Michael J	2013	Heart rate response to fear conditioning and virtual reality in subthreshold PTSD
Schreurs, Bernard G	2015	Eyeblink classical conditioning and post-traumatic stress disorder-A model systems approach
Schumm, Jeremiah A	2015	Veteran satisfaction and treatment preferences in response to a posttraumatic stress disorder specialty clinic orientation group.
Schweizer, Tina	2017	The impact of pre-existing anxiety on affective and cognitive processing of a Virtual Reality analogue trauma.
Sifaki-Pistolla, Dimitra	2017	Who is going to rescue the rescuers? Post-traumatic stress disorder among rescue workers operating in Greece during the European refugee crisis.
Skopp, Nancy A	2014	A pilot study of the VirtuSphere as a virtual reality enhancement
Smith, Matthew J	2015	Virtual reality job interview training for veterans with posttraumatic stress disorder.
Steuwe, Carolin	2014	Effect of direct eye contact in PTSD related to interpersonal trauma: An fMRI study of activation of an innate alarm system
van 't Wout, Mascha	2017	Skin conductance reactivity to standardized virtual reality combat scenes in Veterans with PTSD.
Vermetten, Eric	2013	The effect of military motion-assisted memory desensitization and reprocessing treatment on the symptoms of combat-related post traumatic stress disorder: First preliminary results.
Verplaetse, Jan	2016	Mental beliefs about blood, and not its smell, affect presence in a violent computer game.
Wicking, Manon	2016	Deficient fear extinction memory in posttraumatic stress disorder.
Wiederhold, Brenda K	2014	Virtual Reality for Posttraumatic Stress Disorder.
Wojtlowska-Wiechetek	2013	Estimation of usefulness of positron emission tomography (PET) in the diagnosis of post-traumatic stress disorders-Preliminary report.
Wood, Dennis Patrick	2016	Virtual reality therapy for the treatment of combat-related Posttraumatic Stress Disorder: A case report 10 years post combat deployment.
Zinzow, Heidi M	2017	Virtual reality and cognitive-behavioral therapy for driving anxiety and aggression in veterans: A pilot study.
Banos Rivera, Rosa M	2015	Treating emotional problems with virtual and augmented reality.
Benedek, David M	2016	Complementary and alternative medicine for PTSD.
Bouchard, Stephane	2014	Claustrophobia: efficacy and treatment protocols
Bourla, Alexis	2018	e-PTSD: An overview on how new technologies can improve prediction and assessment of posttraumatic stress disorder (PTSD).
Brandt, Marisa Renee	2014	War, trauma, and technologies of the self: The making of virtual reality exposure therapy.
Bruder, Tiffany M.	2018	Variables influencing veterans' preference to participate in virtual reality exposure and prolonged exposure therapies.
Cardenas-Lopez, Georgina	2015	Virtual reality PTSD treatment program for civil victims of criminal violence
Carter, Jason R.	2017	Taking a sympathetic approach to post-traumatic stress disorder.
Cipresso, Pietro	2015	Virtual and augmented reality as useful and efficacious tools for the psychological treatment of emotional disorders
Corno, Giulia	2015	An innovative positive psychology VR application for victims of sexual violence: A qualitative study
Cukor, Judith	2015	Virtual reality exposure therapy for combat-related PTSD
Cunningham, Kim.	2015	the future: The preemptive governance of memory in the age of mass catastrophe.
Etter, Darryl W.	2016	Modern warfare: Video game playing and posttraumatic symptoms in Veterans.
Fawcett, Jan	2013	Damage control for the young
Garcia-Palacios, Azucena	2015	Inclusion of virtual reality: A rationale for the use of VR in the treatment of PTSD.
Hoge, Charles W.	2013	Integrating evidence-based treatments for PTSD with CAM practices.
Jacob, Marni L	2015	Computer-aided psychotherapy technologies.
Kazlauskas, Evaldas.	2013	Effective psychological treatments in Psychotraumatology
Krausz, Michael	2016	From telehealth to an interactive virtual clinic.
Lande, R. Gregory	2017	Evolution of sexual trauma treatment in the military: Experience of a psychiatric partial hospitalization program.
Lopez, Georgina Cardenas	2016	Virtual reality exposure for trauma and stress-related disorders for city violence crime victims.
Loucks, Laura	2018	You can do that?!: Feasibility of virtual reality exposure therapy in the treatment of ptsd due to military sexual trauma.
Malbos, Eric	2015	Virtual reality in exposure therapy: The next frontier
Meyerbroker, Katharina.	2014	Virtual reality exposure therapy
Mitrousia, V	2016	Virtual reality therapy in anxiety disorders.
Moraes, Thiago Mazzoli	2016	Virtual reality for the treatment of posttraumatic disorders.
Motraghi, Terri E	2014	Virtual reality exposure therapy for the treatment of posttraumatic stress disorder: A methodological review using CONSORT guidelines
Nelson, Rebekah J.	2013	Is virtual reality exposure therapy effective for service members and veterans experiencing combat-related PTSD?
Olden, Megan	2015	Implementation of evidence-based assessment, treatment, and research programs following the World Trade Center disaster on September 11, 2001
Peskin, Melissa	2018	The relationship between posttraumatic and depressive symptoms during virtual reality exposure therapy with a cognitive enhancer.
Possemato, Kyle	2014	Technology-based assessment and treatment approaches for PTSD and SUDs
Reger, Greg M	2015	Initial development and dissemination of virtual reality exposure therapy for combat-related PTSD
Reger, Greg M	2018	Does virtual reality increase emotional engagement during exposure for ptsd? Subjective distress during prolonged and virtual reality exposure therapy.
Rizzo, Albert	2015	Update and expansion of the virtual Iraq/Afghanistan PTSD exposure therapy system
Rothbaum, Barbara Olasov	2014	The impact of benzodiazepine management in the randomized, double-blind evaluation of D-Cycloserine or alprazolam combined with virtual reality exposure therapy: Response to Granoff.
Roy, Michael J	2014	Compelling evidence that exposure therapy for PTSD normalizes brain function
Roy, Michael J	2016	Virtual reality exposure therapy for PTSD.
Safir, Marilyn P	2015	Future directions in post-traumatic stress disorder: Prevention, diagnosis, and treatment.
Silva, Luiz Eduardo Virgilio	2017	Baroreflex-mediated sympathetic overactivation induced by mental stress in post-traumatic stress disorder depends on the type of stressor.
Smith, Eric	2014	Possible negative effects of extinction learning on outcomes for patients receiving exposure therapy
Uzumcu, Elif	2018	Virtual reality for anxiety disorders.
Wood, Dennis Patrick	2014	Virtual reality graded exposure therapy with arousal control for the treatment of combat related posttraumatic stress disorder: A follow up case series
Zwiebach, Liza C	2018	Virtual reality psychotherapy.

## Sheet: Original_Search_Without_Dupli
Primary Author	Year of publication	title	geeignet
Ecrepont, Adrien	2016	A fully customizable truck-driving simulator for the care of people suffering from Post-TraumaticStress Disorder	Ja
Skopp, Nancy A.	2014	A Pilot Study of the VirtuSphere as a Virtual Reality Enhancement	Ja
Rothbaum, Barbara Olasov	2014	A Randomized, Double-Blind Evaluation of D-Cycloserine or Alprazolam Combined With VirtualReality Exposure Therapy for Posttraumatic Stress Disorder in Iraq and Afghanistan War Veterans	Ja
McLay, Robert N.	2017	A Randomized, Head-to-Head Study of Virtual Reality Exposure Therapy for Posttraumatic Stress Disorder	Ja
Cuperus, Anne A.	2017	A virtual reality paradigm as an analogue to real-life trauma: its effectiveness compared with the trauma film paradigm	Ja
Urella, Nikilesh	2017	A VR Scene Modelling Platform for PTSD Treatment	Ja
van Gelderen, Marieke J.	2018	An Innovative Framework for Delivering Psychotherapy to Patients With Treatment-Resistant Posttraumatic Stress Disorder: Rationale for Interactive Motion-Assisted Therapy	Ja
Price, Matthew	2015	AN INVESTIGATION OF OUTCOME EXPECTANCIES AS A PREDICTOR OF TREATMENT RESPONSE FOR COMBAT VETERANS WITH PTSD: COMPARISON OF CLINICIAN, SELF-REPORT, AND BIOLOGICAL MEASURES	Ja
Wiederhold, Brenda K.	2018	Augmenting Behavioral Healthcare: Mobilizing Services with VirtualReality and Augmented Reality	Ja
Norrholm, Seth Davin	2016	Baseline psychophysiological and cortisol reactivity as a predictor of PTSD treatment outcome in virtual reality exposure therapy	Ja
Haaken, Janice	2016	Behind the curtain: Fetishism and the production of virtual reality treatment for PTSD	Ja
Highland, Krista B.	2015	Catecholamine responses to virtual combat: implications for post-traumatic stress and dimensions of functioning	Ja
Rizzo, Albert 'Skip'; Shilling, Russell.	2018	Clinical virtual reality tools to advance the prevention, assessment, and treatment of PTSD	Ja
van 't Wout-Frank, Mascha	2018	Combined transcranial direct current stimulation with virtual reality exposure for posttraumatic stress disorder: Feasibility and pilot results	Ja
Roy MJ,Costanzo ME,Blair JR,Rizzo AA,	2014	Compelling Evidence that Exposure Therapy for PTSD Normalizes Brain Function.	Ja
Difede, JoAnn	2014	D-Cycloserine Augmentation of Exposure Therapy for Post-Traumatic Stress Disorder: A Pilot Randomized Clinical Trial	Ja
Zlomuzica, Armin	2018	Deficits in episodic memory and mental time travel in patients with posttraumatic stress disorder	Ja
Reger, Greg M.	2013	Deployed Soldiers' Reactions to Exposure and Medication Treatments for PTSD	Ja
Freedman, Sara A	2015	Early intervention for preventing posttraumatic stress disorder: an Internet-based virtual reality treatment	Ja
Norr, Aaron M.	2018	Effects of prolonged exposure and virtual reality exposure on suicidal ideation in active duty soldiers: An examination of potential mechanisms	Ja
Jiandani, N.	2014	EFFICACY OF VIRTUAL REALITY EXPOSURE THERAPY IN THE MANAGEMENT OF SYMPTOMS ASSOCIATED WITH POST TRAUMATIC STRESS DISORDER	Ja
Carrick, Frederick R	2015	Evaluation of the Effectiveness of a Novel Brain and Vestibular Rehabilitation Treatment Modality in PTSD Patients Who have Suffered Combat-Related Traumatic Brain Injuries	Ja
Onakomaiya, Marie M.	2017	Expanding Clinical Assessment for Traumatic Brain Injury and Comorbid Post-Traumatic Stress Disorder: A Retrospective Analysis of Virtual Environment Tasks in the Computer-Assisted Rehabilitation Environment	Ja
Haidon, Corentin	2016	Gamification of a Truck-Driving Simulator for the Care of People Suffering from Post-Traumatic StressDisorder	Ja
McLay, Robert N.	2015	Importance of Virtual Reality to Virtual Reality Exposure Therapy, Study Design of a Randomized Trial	Ja
Maples-Keller, Jessica L.	2017	Investigating Relationships Between PTSD Symptom Clusters Within Virtual Reality Exposure Therapy for OEF/OIF Veterans	Ja
Alghamdi, Mohammed	2017	Mild stress stimuli built into a non-immersive virtual environment can elicit actual stress responses	Ja
Elliott, Luther	2015	More than Just a Game? Combat-Themed Gaming Among Recent Veterans with Posttraumatic StressDisorder	Ja
Jetly, Col Rakesh	2017	Multi-Modal Virtual-Reality Based Treatment for Members with Combat Related Posttraumatic Stress Disorder: Canadian Armed Forces Pilot Study	Ja
Ilnicki, Stanislaw	2013	Our Experiences in the Use of VR Technology in Therapy and Prevention of Combat Related StressDisorders in the Polish Army	Ja
Webb, Andrea K.	2015	Physiological reactivity to nonideographic virtual reality stimuli in veterans with and without PTSD	Ja
Aiken, Mary P.	2015	Posttraumatic stress disorder: possibilities for olfaction and virtual reality exposure therapy	Ja
Page, Sarah	2017	Preventing Post-Traumatic Intrusions using Virtual Reality	Ja
Jovanovic, Tanja	2014	Psychophysiological and Cortisol Reactivity Predicts PTSD Treatment Outcome in Virtual RealityExposure Therapy with D-Cycloserine	Ja
Costanzo, Michelle E.	2014	Psychophysiological Response to Virtual Reality and Subthreshold Posttraumatic Stress DisorderSymptoms in Recently Deployed Military	Ja
Reger, Greg M.	2016	Randomized Controlled Trial of Prolonged Exposure Using Imaginal Exposure vs. Virtual RealityExposure in Active Duty Soldiers With Deployment-Related Posttraumatic Stress Disorder (PTSD)	Ja
van't Wout, Mascha	2017	Skin Conductance Reactivity to Standardized Virtual Reality Combat Scenes in Veterans with PTSD	Ja
Holloway, Kevin M.	2013	T2 Virtual PTSD Experience: A Virtual Worlds Environment to Educate Service Members and Veterans About Combat-Related Posttraumatic Stress Disorder	Ja
Goldberg, Jack	2014	The association of PTSD with physical and mental health functioning and disability (VA Cooperative Study #569: the course and consequences of posttraumatic stress disorder in Vietnam-era Veteran twins)	Ja
Vermetten, Eric	2013	The Effect of Military Motion-Assisted Memory Desensitization and Reprocessing Treatment On The Symptoms Of Combat-Related Post Traumatic Stress Disorder: First Preliminary Results	Ja
Beidel, Deborah C.	2017	The efficacy of Trauma Management Therapy: A controlled pilot investigation of a three-week intensive outpatient program for combat-related PTSD	Ja
Freeman, Daniel	2014	The Use of Immersive Virtual Reality (VR) to Predict the Occurrence 6 Months Later of Paranoid Thinking and Posttraumatic Stress Symptoms Assessed by Self-Report and Interviewer Methods…	Ja
Holly, Janet	2017	The use of virtual reality as a treatment medium for autonomic dysfunction across three diagnostic groups: Case Studies	Ja
Arens, Ashley M.	2015	Trauma Management Therapy for a Veteran With Co-Occurring Combat PTSD and Hallucinations: A Case Study	Ja
Beidel, Deborah C	2017	Trauma management therapy with virtual-reality augmented exposure therapy for combat-related PTSD: A randomized controlled trial	Ja
Menelas, Bob-Antoine J.	2018	Use of virtual reality technologies as an Action-Cue Exposure Therapy for truck drivers suffering from Post-Traumatic Stress Disorder	Ja
Guillen, Veronica	2018	Users' Opinion About a Virtual Reality System as an Adjunct to Psychological Treatment for Stress-Related Disorders: A Quantitative and Qualitative Mixed-Methods Study	Ja
Loranger, Claudie	2017	Validating a Virtual Environment for Sexual Assault Victims	Ja
Kramer, Teresa L.	2013	Veteran Perceptions of Virtual Reality to Assess and Treat Posttraumatic Stress Disorder	Ja
Zinzow, Heidi M	2017	Virtual reality and cognitive-behavioral therapy for driving anxiety and aggression in veterans: A pilot study.	Ja
Rizzo, Albert "Skip";	2013	Virtual reality applications to address the wounds of war	Ja
Rizzo, Albert	2015	Virtual reality exposure for PTSD due to military combat and terrorist attacks.	Ja
Norr, Aaron M	2018	Virtual reality exposure versus prolonged exposure for ptsd: Which treatment for whom?	Ja
Wiederhold, Brenda K	2014	Virtual Reality for Posttraumatic Stress Disorder.	Ja
Dibbets, Pauline	2015	Virtual reality, real emotions: a novel analogue for the assessment of risk factors of post-traumatic stress disorder	Ja
Wood, Dennis Patrick	2016	Virtual Reality Therapy for the Treatment of Combat-Related Posttraumatic Stress Disorder: A Case Report 10 Years Post Combat Deployment	Ja
Loucks, Laura	2018	You can do that?!: Feasibility of virtual reality exposure therapy in the treatment of PTSD due to military sexual trauma	Ja
Allen MT,	2018	A computer-based avatar task designed to assess behavioral inhibition extends to behavioral avoidance but not cognitive avoidance.
Curtin, Catherine M	2017	A Double-Blind Placebo Randomized Controlled Trial of Minocycline to Reduce Pain After Carpal Tunnel and Trigger Finger Release
Ronconi, Julia McDougal; Shiner, Brian; Watts, Bradley Vince.	2015	A meta-analysis of depressive symptom outcomes in randomized, controlled trials for PTSD
Marusak, Hilary A.	2017	A novel paradigm to study interpersonal threat-related learning and extinction in children using virtual reality
Schmidt, Ulrike	2015	A plea for symptom-based research in psychiatry
Silva, Gustavo R.	2016	A questionnaire for measuring presence in virtual environments: factor analysis of the presence questionnaire and adaptation into Brazilian Portuguese
Good, Alice	2013	A Review into E-Health Services and Therapies: Potential for Virtual Therapeutic Communities - Supporting People with Severe Personality Disorder
Kastner, Anna K.	2016	A Scent of Anxiety: Olfactory Context Conditioning and its Influence on Social Cues
Carvalho, Claudio Alexandre S.	2015	A theoretical inquiry into the role of enaction in Cybertherapy
Tielman, Myrthe L.	2017	A Therapy System for Post-Traumatic Stress Disorder Using a Virtual Agent and Virtual Storytelling to Reconstruct Traumatic Memories
Kamkuimo Kengne, Sorelle Audrey	2018	Action-Centered Exposure Therapy (ACET): A New Approach to the Use of Virtual Reality to the Care of People with Post-Traumatic Stress Disorder	ja
Saltzman, Leia Y.	2017	Addressing the Needs of Children and Youth in the Context of War and Terrorism: the Technological Frontier
Wiederhold, Brenda K	2014	Advances in Virtual Reality and Anxiety Disorders
Bolen, Rebecca M	2013	Affect and state dysregulation as moderators of the relationship between childhood sexual abuse and nonsuicidal self-injury
Bosse, Tibor	2014	Agent-Based Simulation as a Tool for the Design of a Virtual Training Environment
Corno, Giulia	2015	An innovative positive psychology VR application for victims of sexual violence: A qualitative study
Valiaho, Pasi	2017	Animation and the Powers of Plasticity
Ori, Rasmita; Amos, Taryn; Bergman, Hanna; Soares-Weiser, Karla; Ipser, Jonathan C; et al.	2015	Augmentation of cognitive and behavioural therapies (CBT) with d-cycloserine for anxiety and related disorders
Tart, Candyce D.	2013	Augmentation of exposure therapy with post-session administration of D-cycloserine
Rizzo, Albert	2016	Automatic Behavior Analysis During a Clinical Interview with a VirtualHuman
Park, Jeanie	2017	Baroreflex dysfunction and augmented sympathetic nerve responses during mental stress in veterans with post-traumatic stress disorder
Silva, Luiz Eduardo Virgilio	2017	Baroreflex-mediated sympathetic overactivation induced by mental stress in post-traumatic stress disorder depends on the type of stressor.
Allen, Michael Todd	2017	Beyond Behavioral Inhibition: A Computer Avatar Task Designed to Assess Behavioral Inhibition Extends to Harm Avoidance
Myers, Catherine E.	2016	Beyond symptom self-report: use of a computer "avatar" to assess post-traumatic stress disorder(PTSD) symptoms
Butcher, James Neal	2014	Book:Abnormal psychology
Weersing, V Robin	2017	Brief Behavioral Therapy for Pediatric Anxiety and Depression in Primary Care: A Randomized Clinical Trial
Fitzgerald, Paul J.	2014	Can fear extinction be enhanced? A review of pharmacological and behavioral findings
Katzman, Martin A.	2014	Canadian clinical practice guidelines for the management of anxiety, posttraumatic stress and obsessive-compulsive disorders
Robison-Andrew, E Jenna; Duval, Elizabeth R; Nelson, Clayton Beau; Echiverri-Cohen, Aileen M; Giardino, Nicholas D; et al.	2014	Changes in trauma-potentiated startle with treatment of posttraumatic stress disorder in combat veterans
Vakili, V.	2014	Characteristics of Successful Technological Interventions in Mental Resilience Training
Bouchard, Stephane	2014	Claustrophobia: efficacy and treatment protocols
Benedek, David M	2016	Complementary and alternative medicine for PTSD.
Tolegenova, Aliya	2015	Computer modelling of cognitive processes as preventing method of addictive behaviour
Jacob, Marni L	2015	Computer-aided psychotherapy technologies.
Riva, Giuseppe	2014	Conclusions: The Present and the Future of Virtual Reality in the Treatment of Anxiety Disorders
Greville, W. James	2013	Conditioned suppression in a virtual environment
Kroes, Marijn C. W.	2017	Context conditioning in humans using commercially available immersive Virtual Reality
Glotzbach-Schoon, Evelyn	2013	Context conditioning in virtual reality as a model for pathological anxiety
Glotzbach-Schoon, Evelyn	2013	Contextual fear conditioning in virtual reality is affected by 5HTTLPR and NPSR1 polymorphisms: effects on fear-potentiated startle
Wicking, Manon	2017	Contextual modulation of associative learning and the role of resting state brain activity in posttraumatic stress disorder
Beutell, Nicholas J.	2017	Coping with Fear of and Exposure to Terrorism among Expatriates
Kirwan, G	2013	Cybercrime: The Psychology of Online Offenders
Fawcett, Jan	2013	Damage control for the young
Smits, Jasper A. J.	2013	D-Cycloserine Enhancement of Fear Extinction is Specific to Successful Exposure Sessions: Evidence from the Treatment of Height Phobia
Wicking, Manon	2016	Deficient fear extinction memory in posttraumatic stress disorder
Cuperus, Anne A.	2016	Degrading emotional memories induced by a virtual reality paradigm
Eichenberg, Christiane; Wolters, Carolin.	2013	Differenzielle Indikationen des Einsatzes moderner Medien in der Traumatherapie = Differential indications for the use of modern media in trauma therapy
Hoffman, Hunter	2014	Digital Fear and Pain Control and the Oculus Rift: SnowWorld, SpiderWorld, and World Trade Center World
Powers, Mark B.	2013	Do conversations with virtual avatars increase feelings of social anxiety?
Reger, Greg M	2018	Does virtual reality increase emotional engagement during exposure for PTSD? Subjective distress during prolonged and virtual reality exposure therapy
Zinzow, Heidi M.	2018	Driving Aggression and Anxiety: Intersections, Assessment, and Interventions
Amick, Melissa M.	2013	Driving simulator performance of Veterans from the Iraq and Afghanistan wars
Steuwe, Carolin	2014	Effect of direct eye contact in PTSD related to interpersonal trauma: an fMRI study of activation of an innate alarm system
Shiban, Youssef	2013	Effect of multiple context exposure on renewal in spider phobia
McLay, Robert	2014	Effect of Virtual Reality PTSD Treatment on Mood and Neurocognitive Outcomes
Kazlauskas, Evaldas.	2013	Effective psychological treatments in Psychotraumatology
Corey, Vicka Rael	2016	Effects of 3,4-Methylenedioxymethamphetamine on Patient Utterances in a Psychotherapeutic Setting
Burhans, Lauren B.	2015	Effects of Extinction Treatments on the Reduction of Conditioned Responding and Conditioned Hyperarousal in a Rabbit Model of Posttraumatic Stress Disorder (PTSD)
Bosse, Tibor	2013	Effects of Virtual Training on Emotional Response A Comparison between Different Emotion Regulation Strategies
Weniger, Godehard	2013	Egocentric virtual maze learning in adult survivors of childhood abuse with dissociative disorders: Evidence from functional magnetic resonance imaging
Falconer, Caroline J	2014	Embodying compassion
Glotzbach-Schoon, Evelyn	2013	Enhanced discrimination between threatening and safe contexts in high-anxious individuals
Mosig, Carina	2014	Enhanced discriminative fear learning of phobia-irrelevant stimuli in spider-fearful individuals
Meyerbroker, K.	2018	Enhancement of exposure therapy in participants with specific phobia: A randomized controlled trial comparing yohimbine, propranolol and placebo
Bourla A,Mouchabac S,El Hage W,Ferreri F,	2018	e-PTSD: an overview on how new technologies can improve prediction and assessment of Posttraumatic Stress Disorder (PTSD).
Wojtlowska-Wiechetek, D.	2013	Estimation of Usefulness of Positron Emission Tomography (PET) in the Diagnosis of Post-TraumaticStress Disorders- Preliminary Report
Wesemann, Ulrich	2016	Evaluation of a Technology-Based Adaptive Learning and Prevention Program for Stress Response-A Randomized Controlled Trial
Levy, Fanny	2016	E-virtual reality exposure therapy in acrophobia: A pilot study
Lande, R. Gregory	2017	Evolution of sexual trauma treatment in the military: Experience of a psychiatric partial hospitalization program.
Rizzo, Albert	2014	Expansion of a VR Exposure Therapy System for Combat-Related PTSDto Medics/Corpsman and Persons Following Military Sexual Trauma
Gaggioli, Andrea	2014	Experiential Virtual Scenarios With Real-Time Monitoring (Interreality) for the Management of Psychological Stress: A Block Randomized Controlled Trial
DiMauro, Jennifer	2014	Exposure Therapy for Posttraumatic Stress Disorder: A Meta-Analysis
Koskina, Antonia	2013	Exposure therapy in eating disorders revisited
Schreurs, Bernard G.	2015	Eyeblink classical conditioning and post-traumatic stress disorder - a model systems approach
Norrholm, Seth Davin	2015	Fear load: The psychophysiological over-expression of fear as an intermediate phenotype associated with trauma reactions
Norrholm, Seth Davin	2018	Fear Processing, Psychophysiology, and PTSD
Parrish, Danielle E.	2016	Feasibility of Virtual Reality Environments for Adolescent Social Anxiety Disorder
Gramlich, Michael A.	2018	Firefighter-Paramedic With Posttraumatic Stress Disorder, Horrific Images, and Depression: A Clinical Case Study
Hopkins, Jim	2016	Free Energy and Virtual Reality in Neuroscience and Psychoanalysis: A Complexity Theory of Dreaming and Mental Disorder
Krausz, Michael	2016	From telehealth to an interactive virtual clinic.
Safir, Marilyn P	2015	Future directions in post-traumatic stress disorder: Prevention, diagnosis, and treatment.
Roy, Michael J.	2013	Heart Rate Response to Fear Conditioning and Virtual Reality in Subthreshold PTSD
Pyne JM,Constans JI,Nanney JT,Wiederhold MD,Gibson DP,Kimbrell T,Kramer TL,Pitcock JA,Han X,Williams DK,Chartrand D,Gevirtz RN,Spira J,Wiederhold BK,McCraty R,McCune TR,	2018	Heart Rate Variability and Cognitive Bias Feedback Interventions to Prevent Post-deployment PTSD: Results from a Randomized Controlled Trial.
Almeida, Jorge	2016	Heart Rate Variability Responses to a Standardized Virtual Reality Exposure in Veterans With PTSD
Ridout, Samuel	2017	Heart Rate Variability Responses to a Standardized Virtual Reality Exposure in Veterans with PTSD
Pyne JM,Constans JI,Wiederhold MD,Gibson DP,Kimbrell T,Kramer TL,Pitcock JA,Han X,Williams DK,Chartrand D,Gevirtz RN,Spira J,Wiederhold BK,McCraty R,McCune TR,	2016	Heart rate variability: Pre-deployment predictor of post-deployment PTSD symptoms.
Duits, Puck	2016	High Current Anxiety Symptoms, But Not a Past Anxiety DisorderDiagnosis, are Associated with Impaired Fear Extinction
Oker, Ali	2015	How and why affective and reactive virtual agents will bring new insights on social cognitive disorders in schizophrenia? An illustration with a virtual card game paradigm
Highland, Krista B.	2015	If You Build It, They Will Come, But What Will Wounded Warriors Experience? Presence in the CAREN
Olden, Megan	2015	Implementation of evidence-based assessment, treatment, and research programs following the World Trade Center disaster on September 11, 2001
Rauch, Sheila A M	2018	In session extinction and outcome in Virtual Reality Exposure Therapy for PTSD
Garcia-Palacios, Azucena	2015	Inclusion of virtual reality: A rationale for the use of VR in the treatment of PTSD.
Dibbets, Pauline.	2015	Induced trauma, real emotions: call for a new paradigm [editorial]
Reger, Greg M	2015	Initial development and dissemination of virtual reality exposure therapy for combat-related PTSD
Hoge, Charles W.	2013	Integrating evidence-based treatments for PTSD with CAM practices.
Rizzo, Albert	2017	Is Clinical Virtual Reality Ready for Primetime?
Nelson, Rebekah J.	2013	Is virtual reality exposure therapy effective for service members and veterans experiencing combat-related PTSD?
Goncalves, Raquel	2015	Listening to the heart: A meta-analysis of cognitive behavior therapy impact on the heart rate of patients with anxiety disorders
Bloch, Frederic	2017	Literature review and meta-analysis of risk factors for delayed post-traumatic stress disorder in older adults after a fall
Smith MJ,Smith JD,Fleming MF,Jordan N,Brown CH,Humm L,Olsen D,Bell MD,	2017	Mechanism of Action for Obtaining Job Offers With Virtual Reality Job Interview Training.
Ahs, Fredrik	2015	Medial prefrontal pathways for the contextual regulation of extinguished fear in humans
Verplaetse, Jan	2016	Mental beliefs about blood, and not its smell, affect presence in a violent computer game.
Eisen, Susan V.	2015	Mental Health and Quality of Life Among Veterans Employed as Peer and Vocational Rehabilitation Specialists
Price, Matthew	2014	mHealth: A Mechanism to Deliver More Accessible, More Effective Mental Health Care
Etter, Darryl W.	2016	Modern warfare: Video game playing and posttraumatic symptoms in Veterans.
Nijdam, Mirjam J.	2018	Moving forward in treatment of posttraumatic stress disorder: innovations to exposure-based therapy
Cosic, Kresimir	2013	Multimodal Paradigm for Mental Readiness Training and PTSD Prevention
Collett, Nicola	2016	Negative cognitions about the self in patients with persecutory delusions: An empirical study of self-compassion, self-stigma, schematic beliefs, self-esteem, fear of madness, and suicidal ideation
Landowska, Aleksandra	2017	Neural Basis of Virtual Exposure Treatment
Bedwell, Jeffrey S.	2018	Neurophysiological Response to Olfactory Stimuli in Combat Veterans With Posttraumatic Stress Disorder
Munyan, Benson G., III	2016	Olfactory Stimuli Increase Presence in Virtual Environments
Wolf, Steven E.	2014	On the Horizon Research Priorities in Burns for the Next Decade
Freeman, D.	2013	Paranoia and post-traumatic stress disorder in the months after a physical assault: a longitudinal study examining shared and differential predictors
Freeman, Daniel	2016	Persecutory delusions: a cognitive perspective on understanding and treatment
Maercker, A.	2015	Personalisierte Internet-Psychotherapie-Angebote für die posttraumatische Belastungsstörung
Neylan, Thomas C	2014	Pharmacologic augmentation of extinction learning during exposure therapy for PTSD
Smith, Eric	2014	Possible negative effects of extinction learning on outcomes for patients receiving exposure therapy
Ritchie, Elspeth Cameron.	2015	Posttraumatic stress disorder and related diseases in combat veterans
Erickson, Lance D	2013	Prevalence of and factors associated with subclinical posttraumatic stress symptoms and PTSD in urban and rural areas of Montana: a cross-sectional study
Breuninger, Christoph	2017	Psychophysiological Reactivity, Interoception and Emotion Regulation in Patients with Agoraphobia During Virtual Reality Anxiety Induction
Fang, Shona C.	2015	Psychosocial Functioning and Health-Related Quality of Life Associated with Posttraumatic StressDisorder in Male and Female Iraq and Afghanistan War Veterans: The VALOR Registry
Regehr, Cheryl	2017	PTSD, Acute Stress, Performance and Decision-Making in Emergency Service Workers
Youngner, Cole Gregory; Gerardi, Maryrose; Rothbaum, Barbara Olasov.	2013	PTSD: evidence-based psychotherapy and emerging treatment approaches
Bioulac, S	2017	Qu’apportent les outils de réalité virtuelle en psychiatrie de l’enfant et l’adolescent ?
Madary, Michael	2016	Real virtuality: A Code of ethical Conduct. Recommendations for Good Scientific Practice and the Consumers of VR-Technology
Smith, L. N.	2017	Realistic and interactive high-resolution 4D environments for real-time surgeon and patient interaction
van der Meer R,	2014	Recent developments in computer assisted rehabilitation environments.
van Bennekom, Martine J	2018	Reducing the stigma on posttraumatic stress disorder in militaries through virtual reality
Marivan, Kevin	2016	Rehabilitation of the psychomotor consequences of falling in an elderly population: A pilot study to evaluate feasibility and tolerability of virtual reality training
Wegerer, Melanie	2013	Relationship between Fear Conditionability and Aversive Memories: Evidence from a Novel Conditioned-Intrusion Paradigm
Fox, Apollonia	2018	Report of Autonomic Symptoms in a Clinical Sample of Veterans with Gulf War Illness
Mishkind, Matthew C.	2017	Review of Virtual Reality Treatment in Psychiatry: Evidence Versus Current Diffusion and Use
Lau, Ho Ming	2017	Serious Games for Mental Health: Are They Accessible, Feasible, and effective? A Systematic Review and Meta-analysis
Carrick, Frederick Robert	2015	Short- and Long-Term Effectiveness of a Subject's Specific Novel Brain and Vestibular Rehabilitation Treatment Modality in Combat Veterans Suffering from PTSD
Frueh, B. Christopher	2015	Solving Mental Healthcare Access Problems in the Twenty-first Century
Jayasinghe, Nimali	2017	Systematic Review of the Clinical Application of Exposure Techniques to Community-Dwelling Older Adults with Anxiety
Carter, Jason R.	2017	Taking a sympathetic approach to post-traumatic stress disorder.
Possemato, Kyle	2014	Technology-based assessment and treatment approaches for PTSD and SUDs
Ben-Zeev, D.	2014	Technology-based interventions for psychiatric illnesses: improving care, one patient at a time
Aboujaoude, Elias	2015	Telemental health: A status update
Bolton, A. J.	2015	Telepsychology for Posttraumatic Stress Disorder: A systematic review
Fodor, Liviu A.	2018	The effectiveness of virtual reality based interventions for symptoms of anxiety and depression: A meta-analysis
Alcantara, Mavi	2017	The EMMA-CHILD virtual reality system for the treatment of childhood trauma: Initial experiences
Williams, Leanne M.	2018	The ENGAGE study: Integrating neuroimaging, virtual reality and smartphone sensing to understand self-regulation for managing depression and obesity in a precision medicine model
Glenn DE,Risbrough VB,Simmons AN,Acheson DT,Stout DM,	2018	The Future of Contextual Fear Learning for PTSD Research: A Methodological Review of Neuroimaging Studies.
Cunningham, Kim.	2015	the future: The preemptive governance of memory in the age of mass catastrophe.
Yellowlees, Peter	2015	The hybrid doctor-patient relationship in the age of technology - Telepsychiatry consultations and the use of virtual space
Granoff, Abbot Lee.	2014	The impact of benzodiazepine management in the randomized, double-blind evaluation of D-cycloserine or alprazolam combined with virtual reality exposure therapy [letter]
Rothbaum, Barbara Olasov	2014	The impact of benzodiazepine management in the randomized, double-blind evaluation of D-Cycloserine or alprazolam combined with virtual reality exposure therapy: Response to Granoff.
Schweizer, Tina	2017	The impact of pre-existing anxiety on affective and cognitive processing of a Virtual Reality analogue trauma
Lake, James	2015	The integrative management of PTSD: A review of conventional and CAM approaches used to prevent and treat PTSD with emphasis on military personnel
Jaffee, Laura Jordan	2016	The materiality of virtual war: Post-Traumatic Stress Disorder and the disabling effects of imperialism
Peskin, Melissa	2018	The relationship between posttraumatic and depressive symptoms during virtual reality exposure therapy with a cognitive enhancer.
Pittig, Andre	2018	The role of associative fear and avoidance learning in anxiety disorders: Gaps and directions for future research
Castro, Carl Andrew	2014	The US framework for understanding, preventing, and caring for the mental health needs of service members who served in combat in Afghanistan and Iraq: a brief review of the issues and the research
Gomez, Jocelyn	2017	The Use of Virtual Reality Facilitates Dialectical Behavior Therapy (R) "Observing Sounds and Visuals" Mindfulness Skills Training Exercises for a Latino Patient with Severe Burns: A Case Study
Maples-Keller, Jessica L.	2017	The Use of Virtual Reality Technology in the Treatment of Anxiety and Other Psychiatric Disorders
Nararro-Haro, Maria V.	2016	The Use of Virtual Reality to Facilitate Mindfulness Skills Training in Dialectical Behavioral Therapy for Borderline Personality Disorder: A Case Study
Flores, Araceli	2018	The Use of Virtual Reality to Facilitate Mindfulness Skills Training in Dialectical Behavioral Therapy for Spinal Cord Injury: A Case Study
Emmelkamp, Paul M. G.	2014	The Wiley handbook of anxiety disorders / 2 : Clinical assessment and treatment
Emmelkamp, Paul	2014	The Wiley handbook of anxiety disorders. Volume I
Friedrich, Kathrin)	2016	THERAPEUTIC MEDIA: TREATING PTSD WITH VIRTUAL REALITY EXPOSURE THERAPY
MacNamara, Annmarie	2017	Transdiagnostic neural correlates of affective face processing in anxiety and depression
Riva, Giuseppe	2016	Transforming experience: The Potential of Augmented Reality and virtual Reality for enhancing Personal and Clinical Change
Banos Rivera, Rosa M	2015	Treating emotional problems with virtual and augmented reality.
Rizzo, Albert	2015	Update and expansion of the virtual Iraq/Afghanistan PTSD exposure therapy system
Jovanovic, Tanja	2017	Using experimental methodologies to assess posttraumatic stress
Schepers, Noel	2016	Using Smartphones Apps In Psychotherapy. Experiences with PTSD, OCD and Panic Disorder Patients
Grenier, Sebastien	2015	Using virtual reality to improve the efficacy of cognitive-behavioral therapy (CBT) in the treatment of late-life anxiety: preliminary recommendations for future research
Bruder, Tiffany M.	2018	Variables influencing veterans' preference to participate in virtual reality exposure and prolonged exposure therapies.
Schumm, Jeremiah A.	2015	Veteran satisfaction and treatment preferences in response to a posttraumatic stress disorderspecialty clinic orientation group
Gingras, Chelsea.	2017	Veterans' brains and the positive and negative perceptions of mental health care; realities virtual and otherwise [thesis]
Cipresso, Pietro	2015	Virtual and augmented reality as useful and efficacious tools for the psychological treatment of emotional disorders
Levy, Charles E	2015	Virtual environments and virtual humans for military mild traumatic brain injury and posttraumatic stress disorder: an emerging concept
Wargnier, Pierre	2016	Virtual Promenade: A New Serious Game for the Rehabilitation of Older Adults with Post-fall Syndrome
John Derby	2016	Virtual realities
Lopez, Georgina Cardenas	2016	Virtual reality exposure for trauma and stress-related disorders for city violence crime victims.
Meyerbroker, Katharina.	2014	Virtual reality exposure therapy
Canadian Agency for Drugs and Technologies in Health	2014	Virtual Reality Exposure Therapy for Adults with Post-Traumatic Stress Disorder: A Review of the Clinical Effectiveness
Page, Sarah	2016	Virtual reality exposure therapy for anxiety disorders: Small samples and no controls?
Cukor, Judith	2015	Virtual reality exposure therapy for combat-related PTSD
Roy, Michael J	2016	Virtual reality exposure therapy for PTSD.
Motraghi TE,Seim RW,Meyer EC,Morissette SB,	2014	Virtual reality exposure therapy for the treatment of posttraumatic stress disorder: a methodological review using CONSORT guidelines.
Botella, Cristina	2015	Virtual reality exposure-based therapy for the treatment of post-traumatic stress disorder: A review of its efficacy, the adequacy of the treatment protocol, and its acceptability.
Uzumcu, Elif	2018	Virtual reality for anxiety disorders.
Moraes, Thiago Mazzoli	2016	Virtual reality for the treatment of posttraumatic disorders.
Wood, Dennis Patrick	2014	Virtual reality graded exposure therapy with arousal control for the treatment of combat related posttraumatic stress disorder: a follow up case series
Malbos, Eric	2015	Virtual reality in exposure therapy: The next frontier
Smith, Matthew J	2015	Virtual reality job interview training for veterans with posttraumatic stress disorder.
Zwiebach, Liza C	2018	Virtual reality psychotherapy.
Cardenas-Lopez, Georgina	2015	Virtual reality PTSD treatment program for civil victims of criminal violence
Wood, Dennis Patrick	2016	Virtual reality therapy for the treatment of combat-related Posttraumatic Stress Disorder: A case report 10 years post combat deployment.
Mitrousia V,Giotakos O,	2016	Virtual reality therapy in anxiety disorders].
Motraghi, Terri E	2014	Virtual reality exposure therapy for the treatment of posttraumatic stress disorder: a methodological review using CONSORT guidelines
Maples-Keller JL,Yasinski C,Manjin N,Rothbaum BO,	2017	Virtual Reality-Enhanced Extinction of Phobias and Post-Traumatic Stress.
Gega, Lina	2013	Virtual Environments Using Video Capture for Social Phobia with Psychosis
Zinzow, Heidi M.	2018	Virtual Reality and Cognitive-Behavioral Therapy for Driving Anxiety and Aggression in Veterans: A Pilot Study
Repetto, Claudia	2013	Virtual reality and mobile phones in the treatment of generalized anxiety disorders: a phase-2 clinical trial
Rizzo, Albert	2013	Virtual Reality Applications to Address the Wounds of War
Rizzo, Albert	2015	Virtual Reality Exposure for PTSD Due to Military Combat and Terrorist Attacks
Rizzo, Albert	2014	Virtual Reality Exposure Therapy for Combat-Related Posttraumatic Stress Disorder
McCann, Russell A.	2014	Virtual reality exposure therapy for the treatment of anxiety disorders: An evaluation of research quality
Motraghi, Terri E.	2014	Virtual Reality Exposure Therapy for the Treatment of Posttraumatic Stress Disorder: A Methodological Review Using CONSORT Guidelines
Bloch, F.	2013	Virtual Reality Exposure Therapy in posttraumatic stress disorder: A brief review to open new opportunities for post-fall syndrome in elderly subjects
Norr, Aaron M.	2018	Virtual reality exposure versus prolonged exposure for PTSD: Which treatment for whom?
Botella, Cristina	2015	Virtual reality exposure-based therapy for the treatment of post-traumatic stress disorder: a review of its efficacy, the adequacy of the treatment protocol, and its acceptability
Tarrant, Jeff	2018	Virtual Reality for Anxiety Reduction Demonstrated by Quantitative EEG: A Pilot Study
Wiederhold, Brenda K.	2014	Virtual Reality for Posttraumatic Stress Disorder
Ciolan, Ioana Monica	2016	Virtual Reality Hypnosis: a New Intervention Strategy in Quitting Smoking
Pensieri, Claudio	2016	Virtual Reality in Medicine
Valmaggia, Lucia R.	2016	Virtual reality in the psychological treatment for mental health problems: An systematic review of recent evidence
Malbos, Eric	2013	Virtual reality in the treatment of mental disorders
Smith, Matthew	2015	Virtual reality job interview training for veterans with posttraumatic stress disorder
Waldrop, M. Mitchell	2017	Virtual reality therapy set for a real renaissance
Dibbets, Pauline	2015	Virtual reality, real emotions: a novel analogue for the assessment of risk factors of post-traumaticstress disorder
Maples-Keller, Jessica L.	2017	Virtual Reality-Enhanced Extinction of Phobias and Post-TraumaticStress
Roesler, Christian	2013	Virtuelle Beziehungen - Reflexionen zu Beziehungsgestaltung und Beziehungsformen in neuen Medien
Levy, Charles E	2018	V-Mart, a Virtual Reality Grocery Store: A Focus Group Study of a Promising Intervention for Mild Traumatic Brain Injury and Post-Traumatic Stress Disorder
Kosinska, Ludmila	2013	VR Stress Inoculation Training Results for Polish ISAF Soldiers - A Study of 4 Cases
Brandt, Marisa Renee	2014	War, trauma, and technologies of the self: The making of virtual reality exposure therapy.
Webb, Andrea K.	2013	Wearable Sensors Can Assist in PTSD Diagnosis
Bioulac S,de Sevin E,Sagaspe P,Claret A,Philip P,Micoulaud-Franchi JA,Bouvard MP,	2018	What do virtual reality tools bring to child and adolescent psychiatry?]
Schnurr PP,Bryant R,Berliner L,Kilpatrick DG,Rizzo A,Ruzek JI,	2017	What I have changed my mind about and why: public health and technology perspectives in the field of trauma studies.
Sifaki-Pistolla, Dimitra	2017	Who is going to rescue the rescuers? Post-traumatic stress disorder among rescue workers operating in Greece during the European refugee crisis

## Sheet: Original_excluded_with_reasons
Author	Year	Titel	excluded explain with reasons	1 = no virtual intervention (e.g. no intervention at all or "normal" PE or EMDR), 2 = no virtual treatment (e.g. virtual enviroments for PTSD assessment, virtual resilience training etc.), 3 = no PTSD, 4 = reviews, book chapter, 5 = no original data, 6 = not relevant (e.g. comment, study protocol, animal studies etc.), 7 = under 18 or above 65
Allen MT,	2018	A computer-based avatar task designed to assess behavioral inhibition extends to behavioral avoidance but not cognitive avoidance.	2
Curtin, Catherine M	2017	A Double-Blind Placebo Randomized Controlled Trial of Minocycline to Reduce Pain After Carpal Tunnel and Trigger Finger Release	3
Ronconi, Julia McDougal; Shiner, Brian; Watts, Bradley Vince.	2015	A meta-analysis of depressive symptom outcomes in randomized, controlled trials for PTSD	4
Marusak, Hilary A.	2017	A novel paradigm to study interpersonal threat-related learning and extinction in children using virtual reality	7
Schmidt, Ulrike	2015	A plea for symptom-based research in psychiatry	4
Silva, Gustavo R.	2016	A questionnaire for measuring presence in virtual environments: factor analysis of the presence questionnaire and adaptation into Brazilian Portuguese	3
Good, Alice	2013	A Review into E-Health Services and Therapies: Potential for Virtual Therapeutic Communities - Supporting People with Severe Personality Disorder	4
Kastner, Anna K.	2016	A Scent of Anxiety: Olfactory Context Conditioning and its Influence on Social Cues	3
Carvalho, Claudio Alexandre S.	2015	A theoretical inquiry into the role of enaction in Cybertherapy	4
Tielman, Myrthe L.	2017	A Therapy System for Post-Traumatic Stress Disorder Using a Virtual Agent and Virtual Storytelling to Reconstruct Traumatic Memories	2
Saltzman, Leia Y.	2017	Addressing the Needs of Children and Youth in the Context of War and Terrorism: the Technological Frontier	7
Wiederhold, Brenda K	2014	Advances in Virtual Reality and Anxiety Disorders	3
Bolen, Rebecca M	2013	Affect and state dysregulation as moderators of the relationship between childhood sexual abuse and nonsuicidal self-injury	3
Bosse, Tibor	2014	Agent-Based Simulation as a Tool for the Design of a Virtual Training Environment	3
Corno, Giulia	2015	An innovative positive psychology VR application for victims of sexual violence: A qualitative study	4
Valiaho, Pasi	2017	Animation and the Powers of Plasticity	3
Ori, Rasmita; Amos, Taryn; Bergman, Hanna; Soares-Weiser, Karla; Ipser, Jonathan C; et al.	2015	Augmentation of cognitive and behavioural therapies (CBT) with d-cycloserine for anxiety and related disorders	4
Tart, Candyce D.	2013	Augmentation of exposure therapy with post-session administration of D-cycloserine	3
Rizzo, Albert	2016	Automatic Behavior Analysis During a Clinical Interview with a VirtualHuman	4
Park, Jeanie	2017	Baroreflex dysfunction and augmented sympathetic nerve responses during mental stress in veterans with post-traumatic stress disorder	2
Silva, Luiz Eduardo Virgilio	2017	Baroreflex-mediated sympathetic overactivation induced by mental stress in post-traumatic stress disorder depends on the type of stressor.	6
Allen, Michael Todd	2017	Beyond Behavioral Inhibition: A Computer Avatar Task Designed to Assess Behavioral Inhibition Extends to Harm Avoidance	3
Myers, Catherine E.	2016	Beyond symptom self-report: use of a computer "avatar" to assess post-traumatic stress disorder(PTSD) symptoms	2
Butcher, James Neal	2014	Book:Abnormal psychology	4
Weersing, V Robin	2017	Brief Behavioral Therapy for Pediatric Anxiety and Depression in Primary Care: A Randomized Clinical Trial	7
Fitzgerald, Paul J.	2014	Can fear extinction be enhanced? A review of pharmacological and behavioral findings	4
Katzman, Martin A.	2014	Canadian clinical practice guidelines for the management of anxiety, posttraumatic stress and obsessive-compulsive disorders	4
Robison-Andrew, E Jenna; Duval, Elizabeth R; Nelson, Clayton Beau; Echiverri-Cohen, Aileen M; Giardino, Nicholas D; et al.	2014	Changes in trauma-potentiated startle with treatment of posttraumatic stress disorder in combat veterans	2
Vakili, V.	2014	Characteristics of Successful Technological Interventions in Mental Resilience Training	2
Bouchard, Stephane	2014	Claustrophobia: efficacy and treatment protocols	3
Benedek, David M	2016	Complementary and alternative medicine for PTSD.	4
Tolegenova, Aliya	2015	Computer modelling of cognitive processes as preventing method of addictive behaviour	3
Jacob, Marni L	2015	Computer-aided psychotherapy technologies.	4
Riva, Giuseppe	2014	Conclusions: The Present and the Future of Virtual Reality in the Treatment of Anxiety Disorders	4
Greville, W. James	2013	Conditioned suppression in a virtual environment	4
Kroes, Marijn C. W.	2017	Context conditioning in humans using commercially available immersive Virtual Reality	4
Glotzbach-Schoon, Evelyn	2013	Context conditioning in virtual reality as a model for pathological anxiety	3
Glotzbach-Schoon, Evelyn	2013	Contextual fear conditioning in virtual reality is affected by 5HTTLPR and NPSR1 polymorphisms: effects on fear-potentiated startle	3
Wicking, Manon	2017	Contextual modulation of associative learning and the role of resting state brain activity in posttraumatic stress disorder	2
Beutell, Nicholas J.	2017	Coping with Fear of and Exposure to Terrorism among Expatriates	4
Kirwan, G	2013	Cybercrime: The Psychology of Online Offenders	4
Fawcett, Jan	2013	Damage control for the young	6
Smits, Jasper A. J.	2013	D-Cycloserine Enhancement of Fear Extinction is Specific to Successful Exposure Sessions: Evidence from the Treatment of Height Phobia	3
Wicking, Manon	2016	Deficient fear extinction memory in posttraumatic stress disorder	1
Cuperus, Anne A.	2016	Degrading emotional memories induced by a virtual reality paradigm	1
Eichenberg, Christiane; Wolters, Carolin.	2013	Differenzielle Indikationen des Einsatzes moderner Medien in der Traumatherapie = Differential indications for the use of modern media in trauma therapy	4
Hoffman, Hunter	2014	Digital Fear and Pain Control and the Oculus Rift: SnowWorld, SpiderWorld, and World Trade Center World	3
Powers, Mark B.	2013	Do conversations with virtual avatars increase feelings of social anxiety?	3
Reger, Greg M	2018	Does virtual reality increase emotional engagement during exposure for PTSD? Subjective distress during prolonged and virtual reality exposure therapy	5
Zinzow, Heidi M.	2018	Driving Aggression and Anxiety: Intersections, Assessment, and Interventions	3
Amick, Melissa M.	2013	Driving simulator performance of Veterans from the Iraq and Afghanistan wars	2
Steuwe, Carolin	2014	Effect of direct eye contact in PTSD related to interpersonal trauma: an fMRI study of activation of an innate alarm system	2
Shiban, Youssef	2013	Effect of multiple context exposure on renewal in spider phobia	3
McLay, Robert	2014	Effect of Virtual Reality PTSD Treatment on Mood and Neurocognitive Outcomes	2
Kazlauskas, Evaldas.	2013	Effective psychological treatments in Psychotraumatology	4
Corey, Vicka Rael	2016	Effects of 3,4-Methylenedioxymethamphetamine on Patient Utterances in a Psychotherapeutic Setting	5
Burhans, Lauren B.	2015	Effects of Extinction Treatments on the Reduction of Conditioned Responding and Conditioned Hyperarousal in a Rabbit Model of Posttraumatic Stress Disorder (PTSD)	1
Bosse, Tibor	2013	Effects of Virtual Training on Emotional Response A Comparison between Different Emotion Regulation Strategies	3
Weniger, Godehard	2013	Egocentric virtual maze learning in adult survivors of childhood abuse with dissociative disorders: Evidence from functional magnetic resonance imaging	2
Falconer, Caroline J	2014	Embodying compassion	3
Glotzbach-Schoon, Evelyn	2013	Enhanced discrimination between threatening and safe contexts in high-anxious individuals	3
Mosig, Carina	2014	Enhanced discriminative fear learning of phobia-irrelevant stimuli in spider-fearful individuals	3
Meyerbroker, K.	2018	Enhancement of exposure therapy in participants with specific phobia: A randomized controlled trial comparing yohimbine, propranolol and placebo	3
Bourla A,Mouchabac S,El Hage W,Ferreri F,	2018	e-PTSD: an overview on how new technologies can improve prediction and assessment of Posttraumatic Stress Disorder (PTSD).	4
Wojtlowska-Wiechetek, D.	2013	Estimation of Usefulness of Positron Emission Tomography (PET) in the Diagnosis of Post-TraumaticStress Disorders- Preliminary Report	1
Wesemann, Ulrich	2016	Evaluation of a Technology-Based Adaptive Learning and Prevention Program for Stress Response-A Randomized Controlled Trial	2
Levy, Fanny	2016	E-virtual reality exposure therapy in acrophobia: A pilot study	3
Lande, R. Gregory	2017	Evolution of sexual trauma treatment in the military: Experience of a psychiatric partial hospitalization program.	4
Rizzo, Albert	2014	Expansion of a VR Exposure Therapy System for Combat-Related PTSDto Medics/Corpsman and Persons Following Military Sexual Trauma	4
Gaggioli, Andrea	2014	Experiential Virtual Scenarios With Real-Time Monitoring (Interreality) for the Management of Psychological Stress: A Block Randomized Controlled Trial	3
DiMauro, Jennifer	2014	Exposure Therapy for Posttraumatic Stress Disorder: A Meta-Analysis	4
Koskina, Antonia	2013	Exposure therapy in eating disorders revisited	3
Schreurs, Bernard G.	2015	Eyeblink classical conditioning and post-traumatic stress disorder - a model systems approach	6
Norrholm, Seth Davin	2015	Fear load: The psychophysiological over-expression of fear as an intermediate phenotype associated with trauma reactions	3
Norrholm, Seth Davin	2018	Fear Processing, Psychophysiology, and PTSD	3
Parrish, Danielle E.	2016	Feasibility of Virtual Reality Environments for Adolescent Social Anxiety Disorder	3
Gramlich, Michael A.	2018	Firefighter-Paramedic With Posttraumatic Stress Disorder, Horrific Images, and Depression: A Clinical Case Study	2
Hopkins, Jim	2016	Free Energy and Virtual Reality in Neuroscience and Psychoanalysis: A Complexity Theory of Dreaming and Mental Disorder	3
Krausz, Michael	2016	From telehealth to an interactive virtual clinic.	4
Safir, Marilyn P	2015	Future directions in post-traumatic stress disorder: Prevention, diagnosis, and treatment.	4
Roy, Michael J.	2013	Heart Rate Response to Fear Conditioning and Virtual Reality in Subthreshold PTSD	2
Pyne JM,Constans JI,Nanney JT,Wiederhold MD,Gibson DP,Kimbrell T,Kramer TL,Pitcock JA,Han X,Williams DK,Chartrand D,Gevirtz RN,Spira J,Wiederhold BK,McCraty R,McCune TR,	2018	Heart Rate Variability and Cognitive Bias Feedback Interventions to Prevent Post-deployment PTSD: Results from a Randomized Controlled Trial.	1
Almeida, Jorge	2016	Heart Rate Variability Responses to a Standardized Virtual Reality Exposure in Veterans With PTSD	2
Ridout, Samuel	2017	Heart Rate Variability Responses to a Standardized Virtual Reality Exposure in Veterans with PTSD	2
Pyne JM,Constans JI,Wiederhold MD,Gibson DP,Kimbrell T,Kramer TL,Pitcock JA,Han X,Williams DK,Chartrand D,Gevirtz RN,Spira J,Wiederhold BK,McCraty R,McCune TR,	2016	Heart rate variability: Pre-deployment predictor of post-deployment PTSD symptoms.	1
Duits, Puck	2016	High Current Anxiety Symptoms, But Not a Past Anxiety DisorderDiagnosis, are Associated with Impaired Fear Extinction	3
Oker, Ali	2015	How and why affective and reactive virtual agents will bring new insights on social cognitive disorders in schizophrenia? An illustration with a virtual card game paradigm	3
Highland, Krista B.	2015	If You Build It, They Will Come, But What Will Wounded Warriors Experience? Presence in the CAREN	2
Olden, Megan	2015	Implementation of evidence-based assessment, treatment, and research programs following the World Trade Center disaster on September 11, 2001	4
Rauch, Sheila A M	2018	In session extinction and outcome in Virtual Reality Exposure Therapy for PTSD	5
Garcia-Palacios, Azucena	2015	Inclusion of virtual reality: A rationale for the use of VR in the treatment of PTSD.	4
Dibbets, Pauline.	2015	Induced trauma, real emotions: call for a new paradigm [editorial]	6
Reger, Greg M	2015	Initial development and dissemination of virtual reality exposure therapy for combat-related PTSD	4
Hoge, Charles W.	2013	Integrating evidence-based treatments for PTSD with CAM practices.	6
Rizzo, Albert	2017	Is Clinical Virtual Reality Ready for Primetime?	4
Nelson, Rebekah J.	2013	Is virtual reality exposure therapy effective for service members and veterans experiencing combat-related PTSD?	4
Goncalves, Raquel	2015	Listening to the heart: A meta-analysis of cognitive behavior therapy impact on the heart rate of patients with anxiety disorders	4
Bloch, Frederic	2017	Literature review and meta-analysis of risk factors for delayed post-traumatic stress disorder in older adults after a fall	4
Smith MJ,Smith JD,Fleming MF,Jordan N,Brown CH,Humm L,Olsen D,Bell MD,	2017	Mechanism of Action for Obtaining Job Offers With Virtual Reality Job Interview Training.	3
Ahs, Fredrik	2015	Medial prefrontal pathways for the contextual regulation of extinguished fear in humans	3
Verplaetse, Jan	2016	Mental beliefs about blood, and not its smell, affect presence in a violent computer game.	3
Eisen, Susan V.	2015	Mental Health and Quality of Life Among Veterans Employed as Peer and Vocational Rehabilitation Specialists	1
Price, Matthew	2014	mHealth: A Mechanism to Deliver More Accessible, More Effective Mental Health Care	4
Etter, Darryl W.	2016	Modern warfare: Video game playing and posttraumatic symptoms in Veterans.	1
Nijdam, Mirjam J.	2018	Moving forward in treatment of posttraumatic stress disorder: innovations to exposure-based therapy	4
Cosic, Kresimir	2013	Multimodal Paradigm for Mental Readiness Training and PTSD Prevention	2
Collett, Nicola	2016	Negative cognitions about the self in patients with persecutory delusions: An empirical study of self-compassion, self-stigma, schematic beliefs, self-esteem, fear of madness, and suicidal ideation	3
Landowska, Aleksandra	2017	Neural Basis of Virtual Exposure Treatment	4
Bedwell, Jeffrey S.	2018	Neurophysiological Response to Olfactory Stimuli in Combat Veterans With Posttraumatic Stress Disorder	1
Munyan, Benson G., III	2016	Olfactory Stimuli Increase Presence in Virtual Environments	3
Wolf, Steven E.	2014	On the Horizon Research Priorities in Burns for the Next Decade	4
Freeman, D.	2013	Paranoia and post-traumatic stress disorder in the months after a physical assault: a longitudinal study examining shared and differential predictors	2
Freeman, Daniel	2016	Persecutory delusions: a cognitive perspective on understanding and treatment	3
Maercker, A.	2015	Personalisierte Internet-Psychotherapie-Angebote für die posttraumatische Belastungsstörung	4
Neylan, Thomas C	2014	Pharmacologic augmentation of extinction learning during exposure therapy for PTSD	6
Smith, Eric	2014	Possible negative effects of extinction learning on outcomes for patients receiving exposure therapy	6
Ritchie, Elspeth Cameron.	2015	Posttraumatic stress disorder and related diseases in combat veterans	4
Erickson, Lance D	2013	Prevalence of and factors associated with subclinical posttraumatic stress symptoms and PTSD in urban and rural areas of Montana: a cross-sectional study	1
Breuninger, Christoph	2017	Psychophysiological Reactivity, Interoception and Emotion Regulation in Patients with Agoraphobia During Virtual Reality Anxiety Induction	3
Fang, Shona C.	2015	Psychosocial Functioning and Health-Related Quality of Life Associated with Posttraumatic StressDisorder in Male and Female Iraq and Afghanistan War Veterans: The VALOR Registry	2
Regehr, Cheryl	2017	PTSD, Acute Stress, Performance and Decision-Making in Emergency Service Workers	4
Youngner, Cole Gregory; Gerardi, Maryrose; Rothbaum, Barbara Olasov.	2013	PTSD: evidence-based psychotherapy and emerging treatment approaches	4
Bioulac, S	2017	Qu’apportent les outils de réalité virtuelle en psychiatrie de l’enfant et l’adolescent ?	3
Madary, Michael	2016	Real virtuality: A Code of ethical Conduct. Recommendations for Good Scientific Practice and the Consumers of VR-Technology	3
Smith, L. N.	2017	Realistic and interactive high-resolution 4D environments for real-time surgeon and patient interaction	3
van der Meer R,	2014	Recent developments in computer assisted rehabilitation environments.	4
van Bennekom, Martine J	2018	Reducing the stigma on posttraumatic stress disorder in militaries through virtual reality	2
Marivan, Kevin	2016	Rehabilitation of the psychomotor consequences of falling in an elderly population: A pilot study to evaluate feasibility and tolerability of virtual reality training	2
Wegerer, Melanie	2013	Relationship between Fear Conditionability and Aversive Memories: Evidence from a Novel Conditioned-Intrusion Paradigm	3
Fox, Apollonia	2018	Report of Autonomic Symptoms in a Clinical Sample of Veterans with Gulf War Illness	1
Mishkind, Matthew C.	2017	Review of Virtual Reality Treatment in Psychiatry: Evidence Versus Current Diffusion and Use	4
Lau, Ho Ming	2017	Serious Games for Mental Health: Are They Accessible, Feasible, and effective? A Systematic Review and Meta-analysis	4
Carrick, Frederick Robert	2015	Short- and Long-Term Effectiveness of a Subject's Specific Novel Brain and Vestibular Rehabilitation Treatment Modality in Combat Veterans Suffering from PTSD	1
Frueh, B. Christopher	2015	Solving Mental Healthcare Access Problems in the Twenty-first Century	4
Jayasinghe, Nimali	2017	Systematic Review of the Clinical Application of Exposure Techniques to Community-Dwelling Older Adults with Anxiety	4
Carter, Jason R.	2017	Taking a sympathetic approach to post-traumatic stress disorder.	6
Possemato, Kyle	2014	Technology-based assessment and treatment approaches for PTSD and SUDs	4
Ben-Zeev, D.	2014	Technology-based interventions for psychiatric illnesses: improving care, one patient at a time	4
Aboujaoude, Elias	2015	Telemental health: A status update	1
Bolton, A. J.	2015	Telepsychology for Posttraumatic Stress Disorder: A systematic review	4
Fodor, Liviu A.	2018	The effectiveness of virtual reality based interventions for symptoms of anxiety and depression: A meta-analysis	4
Alcantara, Mavi	2017	The EMMA-CHILD virtual reality system for the treatment of childhood trauma: Initial experiences	7
Williams, Leanne M.	2018	The ENGAGE study: Integrating neuroimaging, virtual reality and smartphone sensing to understand self-regulation for managing depression and obesity in a precision medicine model	3
Glenn DE,Risbrough VB,Simmons AN,Acheson DT,Stout DM,	2018	The Future of Contextual Fear Learning for PTSD Research: A Methodological Review of Neuroimaging Studies.	4
Cunningham, Kim.	2015	the future: The preemptive governance of memory in the age of mass catastrophe.	4
Yellowlees, Peter	2015	The hybrid doctor-patient relationship in the age of technology - Telepsychiatry consultations and the use of virtual space	4
Granoff, Abbot Lee.	2014	The impact of benzodiazepine management in the randomized, double-blind evaluation of D-cycloserine or alprazolam combined with virtual reality exposure therapy [letter]	6
Rothbaum, Barbara Olasov	2014	The impact of benzodiazepine management in the randomized, double-blind evaluation of D-Cycloserine or alprazolam combined with virtual reality exposure therapy: Response to Granoff.	6
Schweizer, Tina	2017	The impact of pre-existing anxiety on affective and cognitive processing of a Virtual Reality analogue trauma	3
Lake, James	2015	The integrative management of PTSD: A review of conventional and CAM approaches used to prevent and treat PTSD with emphasis on military personnel	4
Jaffee, Laura Jordan	2016	The materiality of virtual war: Post-Traumatic Stress Disorder and the disabling effects of imperialism	2
Peskin, Melissa	2018	The relationship between posttraumatic and depressive symptoms during virtual reality exposure therapy with a cognitive enhancer.	5
Pittig, Andre	2018	The role of associative fear and avoidance learning in anxiety disorders: Gaps and directions for future research	4
Castro, Carl Andrew	2014	The US framework for understanding, preventing, and caring for the mental health needs of service members who served in combat in Afghanistan and Iraq: a brief review of the issues and the research	4
Gomez, Jocelyn	2017	The Use of Virtual Reality Facilitates Dialectical Behavior Therapy (R) "Observing Sounds and Visuals" Mindfulness Skills Training Exercises for a Latino Patient with Severe Burns: A Case Study	3
Maples-Keller, Jessica L.	2017	The Use of Virtual Reality Technology in the Treatment of Anxiety and Other Psychiatric Disorders	4
Nararro-Haro, Maria V.	2016	The Use of Virtual Reality to Facilitate Mindfulness Skills Training in Dialectical Behavioral Therapy for Borderline Personality Disorder: A Case Study	3
Flores, Araceli	2018	The Use of Virtual Reality to Facilitate Mindfulness Skills Training in Dialectical Behavioral Therapy for Spinal Cord Injury: A Case Study	3
Emmelkamp, Paul M. G.	2014	The Wiley handbook of anxiety disorders / 2 : Clinical assessment and treatment	4
Emmelkamp, Paul	2014	The Wiley handbook of anxiety disorders. Volume I	4
Friedrich, Kathrin)	2016	THERAPEUTIC MEDIA: TREATING PTSD WITH VIRTUAL REALITY EXPOSURE THERAPY	4
MacNamara, Annmarie	2017	Transdiagnostic neural correlates of affective face processing in anxiety and depression	3
Riva, Giuseppe	2016	Transforming experience: The Potential of Augmented Reality and virtual Reality for enhancing Personal and Clinical Change	4
Banos Rivera, Rosa M	2015	Treating emotional problems with virtual and augmented reality.	3
Rizzo, Albert	2015	Update and expansion of the virtual Iraq/Afghanistan PTSD exposure therapy system	4
Jovanovic, Tanja	2017	Using experimental methodologies to assess posttraumatic stress	2
Schepers, Noel	2016	Using Smartphones Apps In Psychotherapy. Experiences with PTSD, OCD and Panic Disorder Patients	4
Grenier, Sebastien	2015	Using virtual reality to improve the efficacy of cognitive-behavioral therapy (CBT) in the treatment of late-life anxiety: preliminary recommendations for future research	2
Bruder, Tiffany M.	2018	Variables influencing veterans' preference to participate in virtual reality exposure and prolonged exposure therapies.	2
Schumm, Jeremiah A.	2015	Veteran satisfaction and treatment preferences in response to a posttraumatic stress disorderspecialty clinic orientation group	1
Gingras, Chelsea.	2017	Veterans' brains and the positive and negative perceptions of mental health care; realities virtual and otherwise [thesis]	3
Cipresso, Pietro	2015	Virtual and augmented reality as useful and efficacious tools for the psychological treatment of emotional disorders	4
Levy, Charles E	2015	Virtual environments and virtual humans for military mild traumatic brain injury and posttraumatic stress disorder: an emerging concept	2
Wargnier, Pierre	2016	Virtual Promenade: A New Serious Game for the Rehabilitation of Older Adults with Post-fall Syndrome	3
John Derby	2016	Virtual realities	4
Lopez, Georgina Cardenas	2016	Virtual reality exposure for trauma and stress-related disorders for city violence crime victims.	4
Meyerbroker, Katharina.	2014	Virtual reality exposure therapy	4
Canadian Agency for Drugs and Technologies in Health	2014	Virtual Reality Exposure Therapy for Adults with Post-Traumatic Stress Disorder: A Review of the Clinical Effectiveness	4
Page, Sarah	2016	Virtual reality exposure therapy for anxiety disorders: Small samples and no controls?	4
Cukor, Judith	2015	Virtual reality exposure therapy for combat-related PTSD	4
Roy, Michael J	2016	Virtual reality exposure therapy for PTSD.	4
Motraghi TE,Seim RW,Meyer EC,Morissette SB,	2014	Virtual reality exposure therapy for the treatment of posttraumatic stress disorder: a methodological review using CONSORT guidelines.	4
Botella, Cristina	2015	Virtual reality exposure-based therapy for the treatment of post-traumatic stress disorder: A review of its efficacy, the adequacy of the treatment protocol, and its acceptability.	4
Uzumcu, Elif	2018	Virtual reality for anxiety disorders.	4
Moraes, Thiago Mazzoli	2016	Virtual reality for the treatment of posttraumatic disorders.	3
Wood, Dennis Patrick	2014	Virtual reality graded exposure therapy with arousal control for the treatment of combat related posttraumatic stress disorder: a follow up case series	6
Malbos, Eric	2015	Virtual reality in exposure therapy: The next frontier	4
Smith, Matthew J	2015	Virtual reality job interview training for veterans with posttraumatic stress disorder.	4
Zwiebach, Liza C	2018	Virtual reality psychotherapy.	2
Cardenas-Lopez, Georgina	2015	Virtual reality PTSD treatment program for civil victims of criminal violence	4
Wood, Dennis Patrick	2016	Virtual reality therapy for the treatment of combat-related Posttraumatic Stress Disorder: A case report 10 years post combat deployment.	4
Mitrousia V,Giotakos O,	2016	Virtual reality therapy in anxiety disorders.	4
Motraghi, Terri E	2014	Virtual reality exposure therapy for the treatment of posttraumatic stress disorder: a methodological review using CONSORT guidelines	4
Maples-Keller JL,Yasinski C,Manjin N,Rothbaum BO,	2017	Virtual Reality-Enhanced Extinction of Phobias and Post-Traumatic Stress.	4
Gega, Lina	2013	Virtual Environments Using Video Capture for Social Phobia with Psychosis	4
Zinzow, Heidi M.	2018	Virtual Reality and Cognitive-Behavioral Therapy for Driving Anxiety and Aggression in Veterans: A Pilot Study	3
Repetto, Claudia	2013	Virtual reality and mobile phones in the treatment of generalized anxiety disorders: a phase-2 clinical trial	3
Rizzo, Albert	2013	Virtual Reality Applications to Address the Wounds of War	3
Rizzo, Albert	2015	Virtual Reality Exposure for PTSD Due to Military Combat and Terrorist Attacks	4
Rizzo, Albert	2014	Virtual Reality Exposure Therapy for Combat-Related Posttraumatic Stress Disorder	4
McCann, Russell A.	2014	Virtual reality exposure therapy for the treatment of anxiety disorders: An evaluation of research quality	4
Motraghi, Terri E.	2014	Virtual Reality Exposure Therapy for the Treatment of Posttraumatic Stress Disorder: A Methodological Review Using CONSORT Guidelines	4
Bloch, F.	2013	Virtual Reality Exposure Therapy in posttraumatic stress disorder: A brief review to open new opportunities for post-fall syndrome in elderly subjects	4
Norr, Aaron M.	2018	Virtual reality exposure versus prolonged exposure for PTSD: Which treatment for whom?	4
Botella, Cristina	2015	Virtual reality exposure-based therapy for the treatment of post-traumatic stress disorder: a review of its efficacy, the adequacy of the treatment protocol, and its acceptability	5
Tarrant, Jeff	2018	Virtual Reality for Anxiety Reduction Demonstrated by Quantitative EEG: A Pilot Study	4
Wiederhold, Brenda K.	2014	Virtual Reality for Posttraumatic Stress Disorder	4
Ciolan, Ioana Monica	2016	Virtual Reality Hypnosis: a New Intervention Strategy in Quitting Smoking	3
Pensieri, Claudio	2016	Virtual Reality in Medicine	4
Valmaggia, Lucia R.	2016	Virtual reality in the psychological treatment for mental health problems: An systematic review of recent evidence	4
Malbos, Eric	2013	Virtual reality in the treatment of mental disorders	4
Smith, Matthew	2015	Virtual reality job interview training for veterans with posttraumatic stress disorder	1
Waldrop, M. Mitchell	2017	Virtual reality therapy set for a real renaissance	4
Dibbets, Pauline	2015	Virtual reality, real emotions: a novel analogue for the assessment of risk factors of post-traumaticstress disorder	3
Maples-Keller, Jessica L.	2017	Virtual Reality-Enhanced Extinction of Phobias and Post-TraumaticStress	4
Roesler, Christian	2013	Virtuelle Beziehungen - Reflexionen zu Beziehungsgestaltung und Beziehungsformen in neuen Medien	3
Levy, Charles E	2018	V-Mart, a Virtual Reality Grocery Store: A Focus Group Study of a Promising Intervention for Mild Traumatic Brain Injury and Post-Traumatic Stress Disorder	3
Kosinska, Ludmila	2013	VR Stress Inoculation Training Results for Polish ISAF Soldiers - A Study of 4 Cases	1
Brandt, Marisa Renee	2014	War, trauma, and technologies of the self: The making of virtual reality exposure therapy.	4
Webb, Andrea K.	2013	Wearable Sensors Can Assist in PTSD Diagnosis	2
Bioulac S,de Sevin E,Sagaspe P,Claret A,Philip P,Micoulaud-Franchi JA,Bouvard MP,	2018	What do virtual reality tools bring to child and adolescent psychiatry?]	7
Schnurr PP,Bryant R,Berliner L,Kilpatrick DG,Rizzo A,Ruzek JI,	2017	What I have changed my mind about and why: public health and technology perspectives in the field of trauma studies.	4
Sifaki-Pistolla, Dimitra	2017	Who is going to rescue the rescuers? Post-traumatic stress disorder among rescue workers operating in Greece during the European refugee crisis	1

## Sheet: Update_research
Primary Author	Year of publication	title	geeignet	MEDPILOT, PubMed, PILOTS, WoS, PsychInfo
Fischer, Carolin; Heider, Jens; Schroeder, Annette; et al.	2019-11-01	"Help! I'm Afraid of Driving!" Review of Driving Fear and its Treatment
Barawi, Kali; Bisson, Jonathan; Lewis, Catrin; et al.	2019-06-01	3MDR: A Novel Intervention that Combines Virtual Reality and Exposure Therapy for Military Veterans with Treatment-Resistant Posttraumatic Stress Disorder
Park, Mi Jin; Kim, Dong Jun; Lees, Unjoo; et al.	2019-07-01	A Literature Overview of Virtual Reality (VR) in Treatment of Psychiatric Disorders: Recent Advances and Limitations
Dibbets, P	2020 JUN	A novel virtual reality paradigm: Predictors for stress-related intrusions and avoidance behavior	3
Al Joboory, Samantha; Lavandier, Alix	2019-06-01	A Novel Virtual Reality-Based Integrative Treatment Programme for Complex PTSD
Kengne, SAK	2018-08-01	Action-Centered Exposure Therapy (ACET): A New Approach to the Use of Virtual Reality to the Care of People with Post-Traumatic Stress Disorder
Kitchiner, Neil J.; Lewis, Catrin; Roberts, Neil P.; et al.	2019-01-01	Active duty and ex-serving military personnel with post-traumatic stress disorder treated with psychological therapies: systematic review and meta-analysis
Vasconcelos-Raposo, Jose; Bessa, Maximino; Teixeira, Carla Maria; et al.	2019-04-01	Adaptation and Validation of the Temple Presence Inventory in a Portuguese Population
Tuerk, Peter W.; Schaeffer, Cindy M.; McGuire, Joseph F.; et al.	2019-10-01	Adapting Evidence-Based Treatments for Digital Technologies: a Critical Review of Functions, Tools, and the Use of Branded Solutions
Alqithami, Saad; Alzahrani, Musaad; Alzahrani, Abdulkareem; et al.	2019-12-01	AR-Therapist: Design and Simulation of an AR-Game Environment as a CBT for Patients with ADHD
Vasconcelos-Raposo, J; Melo, M; Barbosa, L; Teixeira, C; Cabral, L; Bessa, M	2020 APR	Assessing presence in virtual environments: adaptation of the psychometric properties of the Presence Questionnaire to the Portuguese populations	3
Tabbaa, Luma; Ang, Chee Siang; Rose, Vienna; et al.	2019-05-01	Bring the Outside In: Providing Accessible Experiences Through VR for People with Dementia in Locked Psychiatric Hospitals
Maples-Keller, JL (Maples-Keller, Jessica L.)[ 1 ] ; Rauch, SAM (Rauch, Sheila A. M.)[ 1 ] ; Jovanovic, T (Jovanovic, Tanja)[ 1 ] ; Yasinski, CW (Yasinski, Carly W.)[ 1 ] ; Goodnight, JM (Goodnight, Jessica Morgan)[ 1 ] ; Sherrill, A (Sherrill, Andrew)[ 1 ] ; Black, K (Black, Kathryn)[ 1 ] ; Michopoulos, V (Michopoulos, Vasiliki)[ 1 ] ; Dunlop, BW (Dunlop, Boadie W.)[ 1 ] ; Rothbaum, BO (Rothbaum…	2019-12-01	Changes in trauma-potentiated startle, skin conductance, and heart rate within prolonged exposure therapy for PTSD in high and low treatment responders
Rizzo, Albert; Koenig, Sebastian Thomas; Talbot, Thomas B.	2019	Clinical Results Using Virtual Reality
Rizzo, Albert Skip	2019	Clinical Virtual Reality in Mental Health and Rehabilitation: A Brief Review of the Future!
Apolinario-Hagen, J; Druge, M; Fritsche, L	2020	Cognitive Behavioral Therapy, Mindfulness-Based Cognitive Therapy and Acceptance Commitment Therapy for Anxiety Disorders: Integrating Traditional with Digital Treatment Approaches	4
Schweizer, T.; Renner, Fritz; Sun, Dali; et al.	2019-02-01	Cognitive Processing and Regulation Modulates Analogue Trauma Symptoms in a Virtual Reality Paradigm
van't Wout-Frank, Mascha	Jan - Feb 19	Combined transcranial direct current stimulation with virtual reality exposure for posttraumatic stress disorder: Feasibility and pilot results
Raber, Jacob; Arzy, Shahar; Bertolus, Julie Boulanger; et al.	2019-10-01	Current understanding of fear learning and memory in humans and animal models and the value of a linguistic approach for analyzing fear learning and memory in humans
Fernandez-Alvarez, Javier; Rozental, Alexander; Carlbring, Per; et al.	2019-01-01	Deterioration rates in Virtual Reality Therapy: An individual patient data level meta-analysis
Reger, Greg M.	2018-10-01	Does Virtual Reality Increase Simulator Sickness During Exposure Therapy for Post-Traumatic Stress Disorder?
Reger, Greg M.; Smolenski, Derek; Norr, Aaron; et al.	2019-01-01	Does virtual reality increase emotional engagement during exposure for PTSD? Subjective distress during prolonged and virtual reality exposure therapy
Cuperus, Anne A.	2019-03-01	Dual-tasking during recall of negative memories or during visual perception of images: Effects on vividness and emotionality
Shulman, Grant P.; Buck, Benjamin E.; Gahm, Gregory A.; et al.	2019-10-01	Effectiveness of the Intent to Complete and Intent to Attend Intervention to Predict and Prevent Posttraumatic Stress Disorder Treatment Drop Out Among Soldiers
Difede, JoAnn; Rothbaum, Barbara O.; Rizzo, Albert A.; et al.	2019-12-01	Enhanced exposure therapy for combat-related Posttraumatic Stress Disorder (PTSD): Study protocol for a randomized controlled trial
Kerous, B; Bartecek, R; Roman, R; Sojka, P; Becev, O; Liarokapis, F	2020 MAR	Examination of electrodermal and cardio-vascular reactivity in virtual reality through a combined stress induction protocol	3
Pedram, S; Palmisano, S; Perez, P; Mursic, R; Farrelly, M	2020 APR	Examining the potential of virtual reality to deliver remote rehabilitation	2
Lindner, Philip; Hamilton, William; Miloff, Alexander; et al.	2019-10-01	How to Treat Depression With Low-Intensity Virtual Reality Interventions: Perspectives on Translating Cognitive Behavioral Techniques Into the Virtual Reality Modality and How to Make Anti-Depressive Use of Virtual Reality-Unique Experiences
Hoffman, Hunter G.; Rodriguez, Robert A.; Gonzalez, Miriam; et al.	2019-08-01	Immersive Virtual Reality as an Adjunctive Non-opioid Analgesic for Pre-dominantly Latin American Children With Large Severe Burn Wounds During Burn Wound Cleaning in the Intensive Care Unit: A Pilot Study
Smith, BN; Spiro, A; Frayne, SM; Kimerling, R; Cypel, Y; Reinhard, MJ; Kilbourne, AM; Magruder, KM	2020 FEB	Impact of Wartime Stress Exposures and Mental Health on Later-Life Functioning and Disability in Vietnam-Era Women Veterans: Findings From the Health of Vietnam-Era Women's Study	1
Rauch, SAM	2018-10-01	In session extinction and outcome in Virtual Reality Exposure Therapy for PTSD
Rousseau, P. F.; Malbos, E.; Verger, A.; et al.	2019-08-01	Increase of precuneus metabolism correlates with reduction of PTSD symptoms after EMDR therapy in military veterans: an 18F-FDG PET study during virtual reality exposure to war
Peck, TC; Sockol, LE; Hancock, SM	2020 MAY	Mind the Gap: The Underrepresentation of Female Participants and Authors in Virtual Reality Research	3
Ettenhofer, Mark L.; Guise, Brian; Brandler, Brian; et al.	2019	Neurocognitive Driving Rehabilitation in Virtual Environments (NeuroDRIVE): A pilot clinical trial for chronic traumatic brain injury
Chalah, Moussa A.; Ayache, Samar S.	2019-04-01	Noninvasive Brain Stimulation and Psychotherapy in Anxiety and Depressive Disorders: A Viewpoint
Vlake, JH; van Genderen, ME; Schut, A; Verkade, M; Wils, EJ; Gommers, D; van Bommel, J	2020 JAN	Patients suffering from psychological impairments following critical illness are in need of information	1
Holder, Nicholas; Holliday, Ryan; Wiblin, Jessica; et al.	2019-09-01	Patterns and temporal precedence of symptom change during cognitive processing therapy for military sexual trauma-related posttraumatic stress disorder
Marusak, Hilary A. (Nr34)	2018-12-01	Poor between-session recall of extinction learning and hippocampal activation and connectivity in children
Malta, LS; Giosan, C; Szkodny, LE; Altemus, MM; Rizzo, AA; Silbersweig, DA; Difede, J	2020 MAY	Predictors of involuntary and voluntary emotional episodic memories of virtual reality scenarios in Veterans with and without PTSD	2
Schweizer, Tina	2018-10-01	Psychophysiological reactivity, coping behaviour and intrusive memories upon multisensory Virtual Reality and Script-Driven Imagery analogue trauma: A randomised controlled crossover study
Georgieva, I; Georgiev, GV	2020 JAN	Reconstructing Personal Stories in Virtual Reality as a Mechanism to Recover the Self	1
Georgieva, Iva; Georgiev, Georgi, V	2019-11-01	Redesign Me: Virtual Reality Experience of the Line of Life and Its Connection to a Healthier Self
Buck, Benjamin; Norr, Aaron; Katz, Andrea; et al.	2019-02-01	Reductions in reported persecutory ideation and psychotic-like experiences during exposure therapy for posttraumatic stress disorder
Norr, Aaron M.; Bourassa, Kyle J.; Stevens, Elizabeth S.; et al.	2019-09-01	Relationship between change in in-vivo exposure distress and PTSD symptoms during exposure therapy for active duty soldiers
Mozgai, Sharon; Hartholt, Arno; Rizzo, Albert Skip	2019-10-01	Systematic Representative Design and Clinical Virtual Reality
Deng Wenrui; Hu Die; Xu Sheng; et al.	2019-10-01	The efficacy of virtual reality exposure therapy for PTSD symptoms: A systematic review and meta-analysis
Bourassa, KJ; Stevens, ES; Katz, AC; Rothbaum, BO; Reger, GM; Norr, AM	2020 JAN	The Impact of Exposure Therapy on Resting Heart Rate and Heart Rate Reactivity Among Active-Duty Soldiers With Posttraumatic Stress Disorder	5
Reger, GM; Bourassa, K; Norr, AM; Buck, B	2020 JUL	The impact of exposure therapy on stigma and mental health treatment attitudes among active duty US soldiers with combat related PTSD	5
Bourassa, K. J.; Smolenski, J.; Edwards-Stewart, A.; et al.	2020-01-01	The impact of prolonged exposure therapy on social support and PTSD symptoms
Davis, LL; Blansett, CM; Mumba, MN; MacVicar, D; Toscano, R; Pilkinton, P; Gay, W; Bartolucci, A	2020 FEB	The methods and baseline characteristics of a VA randomized controlled study evaluating supported employment provided in primary care patient aligned care teams	1
Peskin, Melissa; Wyka, Katarzyna; Cukor, Judith; et al.	2019-01-01	The relationship between posttraumatic and depressive symptoms during virtual reality exposure therapy with a cognitive enhancer
Kim, Suji; Kim, Eunjoo	2020-01-01	The Use of Virtual Reality in Psychiatry: A Review
Beidel, Deborah C.; Frueh, B. Christopher; Neer, Sandra M.; et al.	2019-01-01	Trauma management therapy with virtual-reality augmented exposure therapy for combat-related PTSD: A randomized controlled trial
Kaussner, Y; Kuraszkiewicz, AM; Schoch, S; Markel, P; Hoffmann, S; Baur-Streubel, R; Kenntner-Mabiala, R; Pauli, P	2020 JAN	Treating patients with driving phobia by virtual reality exposure therapy - a pilot study	Ja
Boskovic, Irena; Dibbets, Pauline; Bogaard, Glynis; et al.	2019-09-01	Verify the scene, report the symptoms: Testing the Verifiability Approach and SRSI in the detection of fabricated PTSD claims
Crawford-Holland, Sasha	2019-01-01	Virtual Healing: Militarizing the Psyche in Virtual Reality Exposure Therapy
Garrett, Bernie	Okt - Dez 2018	Virtual Reality Clinical Research: Promises and Challenges
Fernandez-Alvarez, J; Di Lernia, D; Riva, G	2020	Virtual Reality for Anxiety Disorders: Rethinking a Field in Expansion	4
Grochowska, Anna; Jarema, Marek; Wichniak, Adam	2019-03-01	Virtual reality - a valuable tool to advance treatment of mental disorders
Carl, Emily; Stein, Aliza T.; Levihn-Coon, Andrew; et al.	2019-01-01	Virtual reality exposure therapy for anxiety and related disorders: A meta-analysis of randomized controlled trials
Sherrill, Andrew M.; Rothbaum, Alex O.; McSweeney, Lauren B.; et al.	2019-08-01	Virtual Reality Exposure Therapy for Posttraumatic Stress Disorder
Kothgassner, Oswald D.; Goreis, Andreas; Kafka, Johanna X.; et al.	2019-01-01	Virtual reality exposure therapy for posttraumatic stress disorder (PTSD): a meta-analysis
Hamilton, Melinda F.	2019-06-01	Virtual Reality: Can It Improve the PICU Experience?
Kenwright, Ben	2018-12-01	Virtual Reality: Ethical Challenges and Dangers Physiological and Social Impacts
McNamara, P	2018-09-01	Virtual Reality-Enabled Treatment of Nightmares
Nason, Erica E.; Trahan, Mark; Smith, Scott; et al.	2019-11-01	Virtual treatment for veteran social anxiety disorder: A comparison of 360 degrees video and 3D virtual reality
Levy, Charles E.; Miller, David M.; Akande, Christiana A.; et al.	2019-03-01	V-Mart, a Virtual Reality Grocery Store A Focus Group Study of a Promising Intervention for Mild Traumatic Brain Injury and Posttraumatic Stress Disorder
Yetisen, AK	2018-08-16	Wearables in Medicine
Maples-Keller, Jessica L.; Jovanovic, Tanja; Dunlop, Boadie W.; et al.	2019-01-01	When translational neuroscience fails in the clinic: Dexamethasone prior to virtual reality exposure therapy increases drop-out rates
Landowska, Aleksandra	2018-11-01	Within-and Between-Session Prefrontal Cortex Response to Virtual Reality Exposure Therapy for Acrophobia
Bisson, J I; van Deursen, R; Hannigan, B; et al.	2020	Randomized controlled trial of multi-modular motion-assisted memory desensitization and reconsolidation (3MDR) for male military veterans with treatment-resistant post-traumatic stress disorder.
Loucks, Laura; Yasinski, Carly; Norrholm, Seth D.; et al.	2019-01-01	You can do that?!: Feasibility of virtual reality exposure therapy in the treatment of PTSD due to military sexual trauma
Park MJ, Kim DJ, Lee U, Na EJ, Jeon HJ.	2019-07-01	A Literature Overview of Virtual Reality (VR) in Treatment of Psychiatric Disorders: Recent Advances and Limitations.
Buccellato KH, Nordstrom M, Murphy JM, Burdea GC, Polistico K, House G, Kim N, Grampurohit N, Sorensen J, Isaacson BM, Pasquina PF.	2019-07-01	A Randomized Feasibility Trial of a Novel, Integrative, and Intensive Virtual Rehabilitation Program for Service Members Post-Acquired Brain Injury.
Kamkuimo Kengne, S.A.	2018-08-01	Action-Centered Exposure Therapy (ACET): A New Approach to the Use of Virtual Reality to the Care of People with Post-Traumatic Stress Disorder.
Katz AC, Norr AM, Buck B, Fantelli E, Edwards-Stewart A, Koenen-Woods P, Zetocha K, Smolenski DJ, Holloway K, Rothbaum BO, Difede J, Rizzo A, Skopp N, Mishkind M, Gahm G, Reger GM, Andrasik F.	2020-04-28	Changes in physiological reactivity in response to the trauma memory during prolonged exposure and virtual reality exposure therapy for posttraumatic stress disorder	5
Maples-Keller JL, Rauch SAM, Jovanovic T, Yasinski CW, Goodnight JM, Sherrill A, Black K, Michopoulos V, Dunlop BW, Rothbaum BO, Norrholm SD.	2019-12-01	Changes in trauma-potentiated startle, skin conductance, and heart rate within prolonged exposure therapy for PTSD in high and low treatment responders.
van 't Wout-Frank, M.	Jan - Feb 2019	Combined transcranial direct current stimulation with virtual reality exposure for posttraumatic stress disorder: Feasibility and pilot results
Raber J, Arzy S, Bertolus JB, Depue B, Haas HE, Hofmann SG, Kangas M, Kensinger E, Lowry CA, Marusak HA, Minnier J, Mouly AM, Mühlberger A, Norrholm SD, Peltonen K, Pinna G, Rabinak C, Shiban Y, Soreq H, van der Kooij MA, Lowe L, Weingast LT, Yamashita P, Boutros SW.	2019-10-01	Current understanding of fear learning and memory in humans and animal models and the value of a linguistic approach for analyzing fear learning and memory in humans.
Reger, G.M.	2019-01-01	Does virtual reality increase emotional engagement during exposure for PTSD? Subjective distress during prolonged and virtual reality exposure therapy
Reger GM, Smolenski D, Edwards-Stewart A, Skopp NA, Rizzo AS, Norr A.	2019-09-01	Does Virtual Reality Increase Simulator Sickness During Exposure Therapy for Post-Traumatic Stress Disorder?
Cuperus, A.A.	2019-03-01	Dual-tasking during recall of negative memories or during visual perception of images: Effects on vividness and emotionality
Shulman GP, Buck BE, Gahm GA, Reger GM, Norr AM.	2019-10-01	Effectiveness of the Intent to Complete and Intent to Attend Intervention to Predict and Prevent Posttraumatic Stress Disorder Treatment Drop Out Among Soldiers.
Norr, A.M.	2018-08-01	Effects of prolonged exposure and virtual reality exposure on suicidal ideation in active duty soldiers: An examination of potential mechanisms.
Difede J, Rothbaum BO, Rizzo AA, Wyka K, Spielman L, Jovanovic T, Reist C, Roy MJ, Norrholm SD, Glatt C, Lee F.	2019-12-01	Enhanced exposure therapy for combat-related Posttraumatic Stress Disorder (PTSD): Study protocol for a randomized controlled trial.
Pyne, J.M.	2019-01-01	Heart Rate Variability and Cognitive Bias Feedback Interventions to Prevent Post-deployment PTSD: Results from a Randomized Controlled Trial
Oing, T.	2018-11-01	Implementations of Virtual Reality for Anxiety-Related Disorders: Systematic Review
Rauch, S.A.M.	2018-10-01	In session extinction and outcome in Virtual Reality Exposure Therapy for PTSD
Rousseau PF, Malbos E, Verger A, Nicolas F, Lançon C, Khalfa S, Guedj E.	2019-08-01	Increase of precuneus metabolism correlates with reduction of PTSD symptoms after EMDR therapy in military veterans: an 18F-FDG PET study during virtual reality exposure to war.
van Gelderen MJ, Nijdam MJ, Haagen JFG, Vermetten E.	2020-03-24	Interactive Motion-Assisted Exposure Therapy for Veterans with Treatment-Resistant Posttraumatic Stress Disorder: A Randomized Controlled Trial	Ja
Vlake JH, van Genderen ME, Schut A, Verkade M, Wils EJ, Gommers D, van Bommel J.	2020-01-01	Patients suffering from psychological impairments following critical illness are in need of information.
Holder N, Holliday R, Wiblin J, Surís A.	2019-09-01	Patterns and temporal precedence of symptom change during cognitive processing therapy for military sexual trauma-related posttraumatic stress disorder.
Marusak, H.A.	2018-12-01	Poor between-session recall of extinction learning and hippocampal activation and connectivity in children
Malta LS, Giosan C, Szkodny LE, Altemus MM, Rizzo AA, Silbersweig DA, Difede J.	2020-05-29	Predictors of involuntary and voluntary emotional episodic memories of virtual reality scenarios in Veterans with and without PTSD	2
Frewen P, Mistry D, Zhu J, Kielt T, Wekerle C, Lanius RA, Jetly R.	2020-06-26	Proof of Concept of an Eclectic, Integrative Therapeutic Approach to Mental Health and Well-Being Through Virtual Reality Technology	3
Buck B, Norr A, Katz A, Gahm GA, Reger GM.	2019-02-01	Reductions in reported persecutory ideation and psychotic-like experiences during exposure therapy for posttraumatic stress disorder.
Norr AM, Bourassa KJ, Stevens ES, Hawrilenko MJ, Michael ST, Reger GM.	2019-09-01	Relationship between change in in-vivo exposure distress and PTSD symptoms during exposure therapy for active duty soldiers.
Deng W, Hu D, Xu S, Liu X, Zhao J, Chen Q, Liu J, Zhang Z, Jiang W, Ma L, Hong X, Cheng S, Liu B, Li X.	2019-10-01	The efficacy of virtual reality exposure therapy for PTSD symptoms: A systematic review and meta-analysis.
Bourassa KJ, Stevens ES, Katz AC, Rothbaum BO, Reger GM, Norr AM.	2019-10-01	The Impact of Exposure Therapy on Resting Heart Rate and Heart Rate Reactivity among Active Duty Soldiers with PTSD.
Bourassa KJ, Stevens ES, Katz AC, Rothbaum BO, Reger GM, Norr AM.	2020-01-01	The Impact of Exposure Therapy on Resting Heart Rate and Heart Rate Reactivity Among Active-Duty Soldiers With Posttraumatic Stress Disorder.
Reger GM, Bourassa K, Norr AM, Buck B.	2020-05-23	The impact of exposure therapy on stigma and mental health treatment attitudes among active duty U.S. soldiers with combat related PTSD	5
Bourassa KJ, Smolenski DJ, Edwards-Stewart A, Campbell SB, Reger GM, Norr AM.	2020-01-01	The impact of prolonged exposure therapy on social support and PTSD symptoms.
Peskin, M.	2019-01-01	The relationship between posttraumatic and depressive symptoms during virtual reality exposure therapy with a cognitive enhancer
Anderson, J.D.	2018-12-01	They Are Coming Home: The Effect of Trauma-Related Cognitions on Vocational Readiness of Incarcerated Women
Beidel, D.C.	2019-01-01	Trauma management therapy with virtual-reality augmented exposure therapy for combat-related PTSD: A randomized controlled trial
Kaussner Y, Kuraszkiewicz AM, Schoch S, Markel P, Hoffmann S, Baur-Streubel R, Kenntner-Mabiala R, Pauli P.	2020-01-01	Treating patients with driving phobia by virtual reality exposure therapy - a pilot study.
van Genderen, M.E.	2018-11-01	Virtual healthcare; use of virtual, augmented and mixed reality
Carl, E.	2019-01-01	Virtual reality exposure therapy for anxiety and related disorders: A meta-analysis of randomized controlled trials
Lognoul M, Nasello J, Triffaux JM.	2020-03-11	Virtual reality exposure therapy for post-traumatic stress disorders, obsessive-compulsive disorders and anxiety disorders: Indications, added value and limitations]	4
Garrett, B.	2018-10-01	Virtual Reality Clinical Research: Promises and Challenges.
Kothgassner OD, Goreis A, Kafka JX, Van Eickels RL, Plener PL, Felnhofer A.	2019-08-01	Virtual reality exposure therapy for posttraumatic stress disorder (PTSD): a meta-analysis.
Levy CE, Miller DM, Akande CA, Lok B, Marsiske M, Halan S.	2019-03-01	V-Mart, a Virtual Reality Grocery Store: A Focus Group Study of a Promising Intervention for Mild Traumatic Brain Injury and Posttraumatic Stress Disorder.
Maples-Keller, J.L.	2019-01-01	When translational neuroscience fails in the clinic: Dexamethasone prior to virtual reality exposure therapy increases drop-out rates
Landowska, A.	2018-11-01	Within- and Between-Session Prefrontal Cortex Response to Virtual Reality Exposure Therapy for Acrophobia
Loucks, L.	2019-01-01	You can do that?!: Feasibility of virtual reality exposure therapy in the treatment of PTSD due to military sexual trauma
Jalal, Baland McNally, Richard J Elias, Jason A Potluri, Sriramya Ramachandran, Vilayanur S	2020	"Fake it till you make it"! Contaminating rubber hands ("multisensory stimulation therapy") to treat obsessive-compulsive disorder. [References].	3
Fischer, Carolin Heider, Jens Schroder, Annette Taylor, Joanne E	2020	"Help! I'm afraid of driving!" review of driving fear and its treatment. [References].	3
Davis, Tammy Lyn	2020	A comparison of VRE and CBT in combat veterans diagnosed with PTSD: A meta-analysis.	4
Dibbets, Pauline	2020	A novel virtual reality paradigm: Predictors for stress-related intrusions and avoidance behavior. [References].	2
Cannon, Christopher J Makol, Bridget A Keeley, Lauren M Qasmieh, Noor Okuno, Hide Racz, Sarah J De Los Reyes, Andres	2020	A paradigm for understanding adolescent social anxiety with unfamiliar peers: Conceptual foundations and directions for future research. [References].	3
Aideyan, Babatunde Martin, Gina C eeson, Eric T	2020	A practitioner's guide to breathwork in clinical mental health counseling. [References].	3
Nelson Ferguson, Kendra Hall, Craig#	2020	A voice unheard: A qualitative exploration of varsity athletes' perspective on the use of biofeedback postintervention. [References].	1
Gold, Andrea L Abend, Rany Britton, Jennifer C Behrens, Brigid Farber, Madeline Ronkin, Emily Chen, Gang Leibenluft, Ellen Pine, Daniel S	2020	Age differences in the neural correlates of anxiety disorders: An fMRI study of response to learned threat. [References].	3
Yasinski, Carly eifert, Bonnie Coghlan, Callan M Rothbaum, Barbara O	2020	Anxiety disorders. [References].	4
Bagley, Louella R Bandarian-Balooch, Siavash	2020	Attenuation of renewal of fear using context similarity with spider fearful individuals. [References].	3
Pittig, Andre Wong, Alex H. K Gluck, Valentina M Boschet, Juliane M	2020	Avoidance and its bi-directional relationship with conditioned fear: Mechanisms, moderators, and clinical implications. [References].	3
Keller, Nicole E Hennings, Augustin C Dunsmoor, Joseph E	2020	Behavioral and neural processes in counterconditioning: Past and future directions. [References].	1
Katz, Andrea CNorr, Aaron MBuck, BenjaminFantelli, EmilyEdwards-Stewart, Amanda oenen-Woods, PatriciaZetocha, Kimberlee Smolenski, Derek JHolloway, Kevin Rothbaum, Barbara ODifede, JoAnnRizzo, Albert Skopp, NancyMishkind, MattGahm, GregoryReger, Greg MAndrasik, Frank	2020	Changes in physiological reactivity in response to the trauma memory during prolonged exposure and virtual reality exposure therapy for posttraumatic stress disorder. [References].	5
Zwiebach, Liza C.	2018	Chapter: Virtual reality psychotherapy. [References].
Ayash, Sarah Schmitt, Ulrich Muller, Marianne B	2020	Chronic social defeat-induced social avoidance as a proxy of stress resilience in mice involves conditioned learning. [References].	3
Rizzo, Albert; Thomas Koenig, Sebastian; Talbot, Thomas B.	2019-04-01	Clinical results using virtual reality. [References].
Schweizer, T.	2018-10-01	Cognitive processing and regulation modulates analogue trauma symptoms in a virtual reality paradigm.
Prendes, A. Antonio Gonzalez Resko, Stella Cassady, Caitlin M	2020	Cognitive-behavioral therapy. [References].	4
van 't Wout-Frank, Mascha	Jan - Feb 2019	Combined transcranial direct current stimulation with virtual reality exposure for posttraumatic stress disorder: Feasibility and pilot results.
Beer, Ursula M Neerincx, Mark A Morina, Nexhmedin Brinkman, Willem-Paul	2020	Computer-based perspective broadening support for appraisal training: Acceptance and effects. [References].	3
Raber, Jacob; Arzy, Shahar; Bertolus, Julie Boulanger; Depue, Brendan; Haas, Haley E; Hofmann, Stefan G; Kangas, Maria; Kensinger, Elizabeth; Lowry, Christopher A; Marusak, Hilary A; Minnier, Jessica; Mouly, Anne-Marie; Muhlberger, Andreas; Norrholm, Seth Davin; Peltonen, Kirsi; Pinna, Graziano; Rabinak, Christine; Shiban, Youssef; Soreq, Hermona; van der Kooij, Michael A; Lowe, Leroy; Weingast, …	2019-10-01	Current understanding of fear learning and memory in humans and animal models and the value of a linguistic approach for analyzing fear learning and memory in humans. [References].
Kalmbach, K. C Moore, Bret A	2020	Delivering psychological services to military members. [References].	4
Kemp, Jessica Zhang, Timothy Inglis, Fiona Wiljer, David Sockalingam, Sanjeev Crawford, Allison Lo, Brian Charow, Rebecca Munnery, Mikayla Takhar, Shuranjeet Singh Strudwick, Gillian	2020	Delivery of compassionate mental health care in a digital technology-driven age: Scoping review. [References].	4
Garcia-Batista, Zoilo Emilio Guerra-Pena, Kiero Alsina-Jurnet, Ivan Cano-Vindel, Antonio Herrera Martinez, Solmary Xiomara Jimenez-Payano, Daniel Moretti, Luciana Sofia Medrano, Leonardo Adrian	2020	Design of virtual environments for the treatment of agoraphobia: Inclusion of culturally relevant elements for the population of the Dominican Republic. [References].	3
Baig, Muhammad R Meraj, Adeel Tapia, Rebecca N	2020	Development of a practice tool for primary care providers: Medication management of posttraumatic stress disorder in veterans with mild traumatic brain injury. [References].	3
Smits, Fenne M Schutter, Dennis J. L. G van Honk, Jack Geuze, Elbert	2020	Does non-invasive brain stimulation modulate emotional stress reactivity? [References].	3
Reger, Greg M; Smolenski, Derek; Norr, Aaron; Katz, Andrea; Buck, Benjamin; Rothbaum, Barbara O.	2019-01-01	Does virtual reality increase emotional engagement during exposure for PTSD? Subjective distress during prolonged and virtual reality exposure therapy. [References].
Cuperus, Anne A	2019-03-01	Dual-tasking during recall of negative memories or during visual perception of images: Effects on vividness and emotionality. [References].
Treasure, JanetDuarte, Tiago AntunesSchmidt, Ulrike	2020	Eating disorders. [References].	3
Shulman, Grant P; Buck, Benjamin E; Gahm, Gregory A; Reger, Greg M; Norr, Aaron M.	2019-08-01	Effectiveness of the intent to complete and intent to attend intervention to predict and prevent posttraumatic stress disorder treatment drop out among soldiers.
D'Agostini, Martina Karos, Kai Kindermans, Hanne P. J Vancleef, Linda M. G	2020	Effects of (in)validation and plain versus technical language on the experience of experimentally induced pain: A computer controlled simulation paradigm. [References].	3
Hutschemaekers, M. H. M de Kleine, R. ADavis, M. LKampman, MSmits, J. A. J Roelofs, K	2020	Endogenous testosterone levels are predictive of symptom reduction with exposure therapy in social anxiety disorder. [References].	3
Bourla, Alexis	2018-12-01	e-PTSD: An overview on how new technologies can improve prediction and assessment of posttraumatic stress disorder (PTSD). [References].
Rieder, Jenna K Darabos, Katie Weierich, Mariann R	2020	Estradiol and women's health: Considering the role of estradiol as a marker in behavioral medicine. [References].	3
Klinke, Christopher M Fiedler, Dominik Lange, Maren D Andreatta, Marta	2020	Evidence for impaired extinction learning in humans after distal stress exposure. [References].	3
Pedram, ShivaPalmisano, Stephen Perez, PascalMursic, RebeccaFarrelly, Matthew	2020	Examining the potential of virtual reality to deliver remote rehabilitation. [References].	3
Migoya-Borja, MartaDelgado-Gomez, David Carmona-Camacho, RodrigoPorras-Segovia, AlejandroLopez-Morinigo, Javier-David Sanchez-Alonso, Montserrat Albarracin Garcia, Lucia Guerra, Nuria Barrigon, Maria Luisa Alegria, Margarita Baca-Garcia, Enrique	2020	Feasibility of a virtual reality-based psychoeducational tool (vright) for depressive patients. [References].	3
Tifferet, Sigal	2020	Gender differences in social support on social network sites: A meta-analysis. [References].	3
Wong, Alex H. K Lovibond, Peter F	2020	Generalization of extinction of a generalization stimulus in fear learning. [References].	3
Maples-Keller, Jessica L Rauch, Sheila A. M	2020	Habituation. [References].	4
Morrison, Krystal IBeidel, Deborah Cowers, Clint A	2020	How much is enough? Trauma recall and the exposure therapy process. [References].	5
Fullana, M. A Dunsmoor, J. E Schruers, K. R. J Savage, H. S Bach, D. R Harrison, B. J	2020	Human fear conditioning: From neuroscience to the clinic. [References].	3
Kim, So-Yeon Park, Hyojin Jung, Myeongul Kim, Kwanguk (Kenny)	2020	Impact of body size match to an avatar on the body ownership illusion and user's subjective experience. [References].	3
Rauch, Sheila A	2018-10-01	In session extinction and outcome in Virtual Reality Exposure Therapy for PTSD. [References].
Farrell, Lara J [Ed]; Ollendick, Thomas H [Ed]; Muris, Peter [Ed].	2019	Innovations in CBT for childhood anxiety, OCD, and PTSD: Improving access and outcomes.
Goldstein-Piekarski, Andrea N Holt-Gosselin, Bailey O'Hora, Kathleen Williams, Leanne M	2020	Integrating sleep, neuroimaging, and computational approaches for precision psychiatry. [References].	1
Taylor, Joanne E Sullman, Mark J. M Stephens, Amanda N	2020	Measuring anxiety-related avoidance with the Driving and Riding Avoidance Scale (DRAS). [References].	3
Maria-Rios, Cristina E Morrow, Jonathan D	2020	Mechanisms of shared vulnerability to post-traumatic stress disorder and substance use disorders. [References].	4
Pillny, MatthiasLincoln, Tania M	2020	Modern cognitive behavior therapy of psychotic disorders. [German]. [References].	3
Nijdam, Mirjam J	2018	Moving forward in treatment of posttraumatic stress disorder: Innovations to exposure-based therapy. [References].
Frewen, Paul Schroeter, Matthias L Riva, Giuseppe Cipresso, Pietro Fairfield, Beth Padulo, Caterina Kemp, Andrew Haddon Palaniyappan, Lena Owolabi, Mayowa Kusi-Mensah, Kwabena Polyakova, Maryna Fehertoi, Nick D'Andrea, Wendy Lowe, Leroy Northoff, Georg	2020	Neuroimaging the consciousness of self: Review, and conceptual-methodological framework. [References].	3
Weiss, Danielle; Marsac, Meghan L.	2019	New technologies to deliver CBT (including web-based CBT, mobile apps, and virtual reality). [References].
Pohlchen, Dorothee Leuchs, Laura Binder, Florian P Blaskovich, Borbala Nantawisarakul, Taechawidd Topalidis, Pavlos Bruckl, Tanja M Norrholm, Seth D Jovanovic, Tanja Spoormaker, Victor I	2020	No robust differences in fear conditioning between patients with fear-related disorders and healthy controls. [References].	3
Holder, Nicholas; Holliday, Ryan; Wiblin, Jessica; Suris, Alina.	2019-09-01	Patterns and temporal precedence of symptom change during cognitive processing therapy for military sexual trauma-related posttraumatic stressdisorder. [References].
Friedman, Matthew J Sonis, Jeffrey H	2020	Pharmacotherapy for PTSD: What psychologists need to know. [References].	3
Malta, Loretta S Giosan, Cezar Szkodny, Lauren E Altemus, Margaret M Rizzo, Albert A Silbersweig, David A Difede, JoAnn	2020	Predictors of involuntary and voluntary emotional episodic memories of virtual reality scenarios in veterans with and without ptsd. [References].	2
Gallagher, Thea Petersen, Julie Foa, Edna B	2020	Prolonged exposure for PTSD. [References].	1
Berge, Erik Eng Hagen, Roger Overaas Halvorsen, Joar	2020	Ptsd relapse in veterans of iraq and afghanistan: A systematic review. [References].	4
Gurel, Nil Z Huang, Minxuan Wittbrodt, Matthew T Jung, Hewon Ladd, Stacy L Shandhi, Md. Mobashir H Ko, Yi-An Shallenberger, Lucy Nye, Jonathon A Pearce, Bradley Vaccarino, Viola Shah, Amit J Bremner, J. Douglas Inan, Omer T	2020	Quantifying acute physiological biomarkers of transcutaneous cervical vagal nerve stimulation in the context of psychological stress. [References].	1
Buck, Benjamin; Norr, Aaron; Katz, Andrea; Gahm, Gregory A; Reger, Greg M.	2019-02-01	Reductions in reported persecutory ideation and psychotic-like experiences during exposure therapy for posttraumatic stress disorder. [References].
Aston, Elizabeth R Metrik, Jane Rosen, Rochelle K Swift, Robert MacKillop, James	2020	Refining the marijuana purchase task: Using qualitative methods to inform measure development. [References].	1
Norr, Aaron M; Bourassa, Kyle J; Stevens, Elizabeth S; Hawrilenko, Matthew J; Michael, Scott T; Reger, Greg M.	2019-09-01	Relationship between change in in-vivo exposure distress and PTSD symptoms during exposure therapy for active duty soldiers. [References].
Howard, Matt C.	2018	Science fiction meets scientific inquiry: A task-technology fit/computer-based training framework and a meta-analysis of virtual realityapplications for intervention, training, and therapy purposes.
Roque, Andres D Craske, Michelle G Treanor, Michael Rosenfield, David Ritz, Thomas Meuret, Alicia E	2020	Stress-induced cortisol reactivity as a predictor of success in treatment for affective dimensions. [References].	1
Nolet, KevinCorno, GiuliaBouchard, Stephane	2020	The adoption of new treatment modalities by health professionals and the relative weight of empirical evidence in favor of virtual reality exposure versus mindfulness in the treatment of anxiety disorders. [References].	6
Huang, Xieyining Ribeiro, Jessica D Franklin, Joseph C	2020	The differences between suicide ideators and suicide attempters: Simple, complicated, or complex? [References].	3
Deng, Wenrui; Hu, Die; Xu, Sheng; Liu, Xiaoyu; Zhao, Jingwen; Chen, Qian; Liu, Jiayuan; Zhang, Zheng; Jiang, Wenxiu; Ma, Lijun; Hong, Xinyi; Cheng, Shengrong; Liu, Boya; Li, Xiaoming.	2019-10-01	The efficacy of virtual reality exposure therapy for PTSD symptoms: A systematic review and meta-analysis. [References].
Bourass, Kyle JSteven, Elizabeth SKatz, Andrea CRothbaum, Barbara OReger, Greg MNorr, Aaron M	2020	The impact of exposure therapy on resting heart rate and heart rate reactivity among active-duty soldiers with posttraumatic stress disorder. [References].	5
Romeo, Tameka; Otgaar, Henry; Smeets, Tom; Landstrom, Sara; Boerboom, Didi.	2019-04-01	The impact of lying about a traumatic virtual reality experience on memory. [References].
Bourassa, K. J; Smolenski, D. J; Edwards-Stewart, A; Campbell, S. B; Reger, G. M; Norr, A. M.	2020-01-01	The impact of prolonged exposure therapy on social support and PTSD symptoms. [References].
Perrin, Paul B Sutter, Megan E Trujillo, Michael A Henry, Richard S Pugh, Mickeal Jr.	2020	The minority strengths model: Development and initial path analytic validation in racially/ethnically diverse LGBTQ individuals. [References].	4
Peskin, Melissa; Wyka, Katarzyna; Cukor, Judith; Olden, Megan; Altemus, Margaret; Lee, Francis S; Difede, JoAnn.	2019-01-01	The relationship between posttraumatic and depressive symptoms during virtual reality exposure therapy with a cognitive enhancer. [References].
MacLeod, Jasmine S MacLeod, Colin Dondzilo, Laura Bell, Jason	2020	The role of fear of fatness and avoidance of fatness in predicting eating restraint. [References].	3
de Voogd, Lycia D Murray, Yannick P. J Barte, Ramona M van der Heide, Anouk Fernandez, Guillen Doeller, Christian F Hermans, Erno J	2020	The role of hippocampal spatial representations in contextualization and generalization of fear. [References].	1
Gonzalez, Debora Cantillo, Jordi Perez, Irene Farre, Magi Feilding, Amanda Obiols, Jordi E Bouso, Jose Carlos	2020	Therapeutic potential of ayahuasca in grief: A prospective, observational study. [References].	3
De Carlo, AlessandroCarluccio, Francesca Rapisarda, SebastianoMora, DilettaOmetto, Ilaria	2020	Three uses of virtual reality in work and organizational psychology interventions. A dialogue between virtual reality and organizational well-being: Relaxation techniques, personal resources, and anxiety/depression treatments. [References].	1
Ressler, Kerry J	2020	Translating across circuits and genetics toward progress in fear- and anxiety-related disorders. [References].	4
Marks, Madeline Cunningham, Annelise Bowers, Clint Beidel, Deborah	2020	Trauma management therapy for first responders. [References].	4
Beidel, Deborah C; Frueh, B. Christopher; Neer, Sandra M; Bowers, Clint A; Trachik, Benjamin; Uhde, Thomas W; Grubaugh, Anouk.	2019-01-01	Trauma management therapy with virtual-reality augmented exposure therapy for combat-related PTSD: A randomized controlled trial. [References].
Bruder, Tiffany M.	2018	Variables influencing veterans' preference to participate in virtual reality exposure and prolonged exposure therapies.
Boskovic, Irena; Dibbets, Pauline; Bogaard, Glynis; Hope, Lorraine; Jelicic, Marko; Orthey, Robin.	2019-02-01	Verify the scene, report the symptoms: Testing the verifiability approach and srsi in the detection of fabricated ptsd claims.
McNamara, Patrick	2018-09-01	Virtual Reality-Enabled Treatment of Nightmares
Carl, Emily; Stein, Aliza T; Levihn-Coon, Andrew; Pogue, Jamie R; Rothbaum, Barbara; Emmelkamp, Paul; Asmundson, Gordon J. G; Carlbring, Per; Powers, Mark B.	2019-01-01	Virtual reality exposure therapy for anxiety and related disorders: A meta-analysis of randomized controlled trials. [References].
Uzumcu, Elif	2018	Virtual reality for anxiety disorders. [Turkish]. [References].
Nason, Erica E; Trahan, Mark; Smith, Scott; Metsis, Vangelis; Selber, Katherine.	2019-11-01	Virtual treatment for veteran social anxiety disorder: A comparison of 360degree video and 3d virtual reality.
Lin-Stephens, Serene	2020	Visual stimuli in narrative-based interventions for adult anxiety: A systematic review. [References].	4
Maples-Keller, Jessica L.	2018-10-01	When translational neuroscience fails in the clinic: Dexamethasone prior to virtual reality exposure therapy increases drop-out rates.
Landowska, Aleksandra	2018-11-01	Within- and between-session prefrontal cortex response to virtual reality exposure therapy for acrophobia. [References].
Loucks, Laura; Yasinski, Carly; Norrholm, Seth D; Maples-Keller, Jessica; Post, Loren; Zwiebach, Liza; Fiorillo, Devika; Goodlin, Megan; Jovanovic, Tanja; Rizzo, Albert A; Rothbaum, Barbara O.	2019-01-01	You can do that?!: Feasibility of virtual reality exposure therapy in the treatment of PTSD due to military sexual trauma. [References].
Park, Mi Jin / Kim, Dong Jun / Lee, Unjoo / Na, Eun Jin / Jeon, Hong Jin	2019-07-01	A Literature Overview of Virtual Reality (VR) in Treatment of Psychiatric Disorders: Recent Advances and Limitations.
Kamkuimo Kengne, S. A.	2018-08-01	Action-Centered Exposure Therapy (ACET): A New Approach to the Use of Virtual Reality to the Care of People with Post-Traumatic Stress Disorder
van Gelderen, Marieke J	2018	An Innovative Framework for Delivering Psychotherapy to Patients With Treatment-Resistant Posttraumatic Stress Disorder: Rationale for Interactive Motion-Assisted Therapy
Garrett, Bernie	2018-10-01	Article: Virtual Reality Clinical Research: Promises and Challenges
Katz, Andrea C / Norr, Aaron M / Buck, Benjamin / Fantelli, Emily / Edwards-Stewart, Amanda / Koenen-Woods, Patricia / Zetocha, Kimberlee / Smolenski, Derek J / Holloway, Kevin / Rothbaum, Barbara O / Difede, JoAnn / Rizzo, Albert / Skopp, Nancy / Mishkind, Matt / Gahm, Gregory / Reger, Greg M / Andrasik, Frank	2020-04-27	Changes in physiological reactivity in response to the trauma memory during prolonged exposure and virtual reality exposure therapy for posttraumatic stress disorder.	5
Maples-Keller, Jessica L / Rauch, Sheila A M / Jovanovic, Tanja / Yasinski, Carly W / Goodnight, Jessica Morgan / Sherrill, Andrew / Black, Kathryn / Michopoulos, Vasiliki / Dunlop, Boadie W / Rothbaum, Barbara Olasov / Norrholm, Seth Davin	2019-09-01	Changes in trauma-potentiated startle, skin conductance, and heart rate within prolonged exposure therapy for PTSD in high and low treatment responders.
Schweizer, T. / Renner, Fritz / Sun, Dali / Becker-Asano, Christian / Tuschen-Caffier, Brunna	2019	Cognitive processing and regulation modulates analogue trauma symptoms in a virtual reality paradigm
van 't Wout-Frank, Mascha	2018-09-01	Combined transcranial direct current stimulation with virtual reality exposure for posttraumatic stress disorder: Feasibility and pilot results
Raber, Jacob / Arzy, Shahar / Bertolus, Julie Boulanger / Depue, Brendan / Haas, Haley E / Hofmann, Stefan G / Kangas, Maria / Kensinger, Elizabeth / Lowry, Christopher A / Marusak, Hilary A / Minnier, Jessica / Mouly, Anne-Marie / Mühlberger, Andreas / Norrholm, Seth Davin / Peltonen, Kirsi/ Pinna, Graziano / Rabinak, Christine / Shiban, Youssef / Soreq, Hermona / van der Kooij, Michael A / Lowe…	2019-04-01	Current understanding of fear learning and memory in humans and animal models and the value of a linguistic approach for analyzing fear learning and memory in humans.
Zlomuzica, Armin	2018	Deficits in episodic memory and mental time travel in patients with posttraumatic stress disorder
Reger, Greg M	2018-10-01	Does Virtual Reality Increase Simulator Sickness During Exposure Therapy for Post-Traumatic Stress Disorder?
Cuperus, Anne A	2018-10-01	Dual-tasking during recall of negative memories or during visual perception of images: Effects on vividness and emotionality
Shulman, Grant P / Buck, Benjamin E / Gahm, Gregory A / Reger, Greg M / Norr, Aaron M	2019-08-01	Effectiveness of the Intent to Complete and Intent to Attend Intervention to Predict and Prevent Posttraumatic Stress Disorder Treatment Drop Out Among Soldiers.
Norr, Aaron M	2018-08-01	Effects of prolonged exposure and virtual reality exposure on suicidal ideation in active duty soldiers: An examination of potential mechanisms
Difede, JoAnn / Rothbaum, Barbara O / Rizzo, Albert A / Wyka, Katarzyna / Spielman, Lisa / Jovanovic, Tanja / Reist, Christopher / Roy, Michael J / Norrholm, Seth D / Glatt, Charles / Lee, Francis	2019-10-01	Enhanced exposure therapy for combat-related Posttraumatic Stress Disorder (PTSD): Study protocol for a randomized controlled trial.
Oing, Theodore	2018-11-01	Implementations of Virtual Reality for Anxiety-Related Disorders: Systematic Review
Rousseau, P F / Malbos, E / Verger, A / Nicolas, F / Lançon, C / Khalfa, S / Guedj, Eric	2019-05-01	Increase of precuneus metabolism correlates with reduction of PTSD symptoms after EMDR therapy in military veterans: an 18F-FDG PET study during virtual reality exposure to war.
van Gelderen, Marieke J / Nijdam, Mirjam J / Haagen, Joris F G / Vermetten, Eric	2020-03-23	Interactive Motion-Assisted Exposure Therapy for Veterans with Treatment-Resistant Posttraumatic Stress Disorder: A Randomized Controlled Trial.	Ja
Levy, Fanny	2019-01-01	La terapia por realidad virtual en el tratamiento de los trastornos de ansiedad
Lognoul, M / Nasello, J / Triffaux, J-M	2020-03-06	La thérapie par exposition en réalité virtuelle pour les états de stress post-traumatiques, les troubles obsessionnels compulsifs et les troubles anxieux : indications, plus-value et limites.	4 gute Punkte im Abstract
Nijdam, Mirjam J	2018	Moving forward in treatment of posttraumatic stress disorder: innovations to exposure-based therapy
Kelley, Michelle L	2018-12-01	Opioid and sedative misuse among veterans wounded in combat
Boyce, Liesbeth W / Goossens, Paulien H / Moulaert, Véronique R / Pound, Gemma / van Heugten, Caroline M	2019-04-01	Out-of-hospital cardiac arrest survivors need both cardiological and neurological rehabilitation!
Vlake, Johan H / van Genderen, Michel E / Schut, Anna / Verkade, Martijn / Wils, Evert-Jan / Gommers, Diederik / van Bommel, Jasper	2020-01-09	Patients suffering from psychological impairments following critical illness are in need of information.	1
Holder, Nicholas / Holliday, Ryan / Wiblin, Jessica / Surís, Alina	2019-03-01	Patterns and temporal precedence of symptom change during cognitive processing therapy for military sexual trauma-related posttraumatic stress disorder.
Marusak, Hilary A	2018-10-01	Poor between-session recall of extinction learning and hippocampal activation and connectivity in children
Malta, Loretta S / Giosan, Cezar / Szkodny, Lauren E / Altemus, Margaret M / Rizzo, Albert A / Silbersweig, David A / Difede, JoAnn	2020-05-28	Predictors of involuntary and voluntary emotional episodic memories of virtual reality scenarios in Veterans with and without PTSD.	Ja
Starnino, Vincent R / Angel, Clyde T / Sullivan, John E / Lazarick, Donna L / Jaimes, Licci D / Cocco, John P / Davis, Louanne W	2019-05-01	Preliminary Report on a Spiritually-Based PTSD Intervention for Military Veterans.
van Bennekom, Martine J	2018	Reducing the stigma on posttraumatic stress disorder in militaries through virtual reality
Buck, Benjamin	2018-12-01	Reductions in reported persecutory ideation and psychotic-like experiences during exposure therapy for posttraumatic stress disorder
Norr, Aaron M / Bourassa, Kyle J / Stevens, Elizabeth S / Hawrilenko, Matthew J / Michael, Scott T / Reger, Greg M	2019-06-01	Relationship between change in in-vivo exposure distress and PTSDsymptoms during exposure therapy for active duty soldiers.
Stein, Murray B	2019-01-01	Risk of Posttraumatic Stress Disorder and Major Depression in Civilian Patients After Mild Traumatic Brain Injury: A TRACK-TBI Study
Smaardijk, Veerle R / Lodder, Paul / Kop, Willem J / van Gennep, Bente / Maas, Angela H E M / Mommersteeg, Paula M C	2019-04-01	Sex- and Gender-Stratified Risks of Psychological Factors for Incident Ischemic Heart Disease: Systematic Review and Meta-Analysis.
Deng, Wenrui / Hu, Die / Xu, Sheng / Liu, Xiaoyu / Zhao, Jingwen / Chen, Qian / Liu, Jiayuan / Zhang, Zheng / Jiang, Wenxiu / Ma, Lijun / Hong, Xinyi / Cheng, Shengrong / Liu, Boya / Li, Xiaoming	2019-07-01	The efficacy of virtual reality exposure therapy for PTSD symptoms: A systematic review and meta-analysis.
Bourassa, Kyle J / Stevens, Elizabeth S / Katz, Andrea C / Rothbaum, Barbara O / Reger, Greg M / Norr, Aaron M	2020-01-11	The Impact of Exposure Therapy on Resting Heart Rate and Heart Rate Reactivity Among Active-Duty Soldiers With Posttraumatic Stress Disorder.	5
Bourassa, K J / Smolenski, D J / Edwards-Stewart, A / Campbell, S B / Reger, G M / Norr, A M	2019-09-01	The impact of prolonged exposure therapy on social support and PTSDsymptoms.
Anderson, Joi D	2018-12-01	They Are Coming Home: The Effect of Trauma-Related Cognitions on Vocational Readiness of Incarcerated Women
Kaussner, Y / Kuraszkiewicz, A M / Schoch, S / Markel, Petra / Hoffmann, S / Baur-Streubel, R / Kenntner-Mabiala, R / Pauli, P	2020-01-07	Treating patients with driving phobia by virtual reality exposure therapy - a pilot study.	Ja
Guillén, Verónica	?2018	Users' Opinion About a Virtual Reality System as an Adjunct to Psychological Treatment for Stress-Related Disorders: A Quantitative and Qualitative Mixed-Methods Study
Carl, Emily	2018-08-01	Virtual reality exposure therapy for anxiety and related disorders: A meta-analysis of randomized controlled trials
Tarrant, Jeff	2018	Virtual Reality for Anxiety Reduction Demonstrated by Quantitative EEG: A Pilot Study
Kothgassner, Oswald D / Goreis, Andreas / Kafka, Johanna X / Van Eickels, Rahel L / Plener, Paul L/ Felnhofer, Anna	2019-08-01	Virtual reality exposure therapy for posttraumatic stress disorder(PTSD): a meta-analysis.
van Genderen, Michel E	2018-11-01	Virtuele gezondheidszorg
Levy, Charles E / Miller, David M / Akande, Christiana A / Lok, Benjamin / Marsiske, Michael / Halan, Shivahankar	2019-01-01	V-Mart, a Virtual Reality Grocery Store: A Focus Group Study of a Promising Intervention for Mild Traumatic Brain Injury and Posttraumatic Stress Disorder.
Maples-Keller, Jessica L	2018-10-01	When translational neuroscience fails in the clinic: Dexamethasone prior to virtual reality exposure therapy increases drop-out rates
Landowska, Aleksandra	2018	Within- and Between-Session Prefrontal Cortex Response to Virtual Reality Exposure Therapy for Acrophobia
Kamkuimo Kengne, S. A.	2018-08-01	Action-Centered Exposure Therapy (ACET): a new approach to the use of virtual reality to the care of people with post-traumatic stress disorder
Gulliver, S;Zimering, R;Dobani, F;Pennington, M;Morissette, S;Kamholz, B;Knight, J;Keane, T;Kimbrel, N;Carpenter, T;Meyer, E	Feb 6, 2020	Alcohol use and mental health symptoms in female firefighter recruits	1
Reger, Greg M	2018-10-01	Does virtual reality increase simulator sickness during exposure therapy for post-traumatic stress disorder?
Rauch, Sheila A. M.	2018-10-01	In session extinction and outcome in virtual reality exposure therapy for PTSD
Averill, Christopher;Averill, Lynnette;Fan, Siyan;Abdallah, Chadi	Feb 2020	Of forests and trees: bridging the gap between neurobiology and behavior in posttraumatic stress disorder	6
Brown, Wilson;Hetzel-Riggin, Melanie;Mitchell, Melissa;Bruce, Steven	Mar 10, 2020	Rumination mediates the relationship between negative affect and posttraumatic stress disorder symptoms in female interpersonal trauma survivors	1
Deng, Wenrui; Hu, Die; Xu, Sheng; Liu, Xiaoyu; Zhao, Jingwen; et al.	2019-10-01	The efficacy of virtual reality exposure therapy for PTSD symptoms: a systematic review and meta-analysis

## Sheet: Update_research_no_duplicates
Author	Year	Title	excluded explain with reasons
Jalal, Baland McNally, Richard J Elias, Jason A Potluri, Sriramya Ramachandran, Vilayanur S	2020	"Fake it till you make it"! Contaminating rubber hands ("multisensory stimulation therapy") to treat obsessive-compulsive disorder. [References].
Fischer, Carolin Heider, Jens Schroder, Annette Taylor, Joanne E	2020	"Help! I'm afraid of driving!" review of driving fear and its treatment. [References].
Barawi, Kali; Bisson, Jonathan; Lewis, Catrin; et al.	2019-06-01	3MDR: A Novel Intervention that Combines Virtual Reality and Exposure Therapy for Military Veterans with Treatment-Resistant Posttraumatic Stress Disorder
Davis, Tammy Lyn	2020	A comparison of VRE and CBT in combat veterans diagnosed with PTSD: A meta-analysis.
Park, Mi Jin / Kim, Dong Jun / Lee, Unjoo / Na, Eun Jin / Jeon, Hong Jin	2019-07-01	A Literature Overview of Virtual Reality (VR) in Treatment of Psychiatric Disorders: Recent Advances and Limitations.
Dibbets, P	2020 JUN	A novel virtual reality paradigm: Predictors for stress-related intrusions and avoidance behavior
Al Joboory, Samantha; Lavandier, Alix	2019-06-01	A Novel Virtual Reality-Based Integrative Treatment Programme for Complex PTSD
Cannon, Christopher J Makol, Bridget A Keeley, Lauren M Qasmieh, Noor Okuno, Hide Racz, Sarah J De Los Reyes, Andres	2020	A paradigm for understanding adolescent social anxiety with unfamiliar peers: Conceptual foundations and directions for future research. [References].
Aideyan, Babatunde Martin, Gina C eeson, Eric T	2020	A practitioner's guide to breathwork in clinical mental health counseling. [References].
Buccellato KH, Nordstrom M, Murphy JM, Burdea GC, Polistico K, House G, Kim N, Grampurohit N, Sorensen J, Isaacson BM, Pasquina PF.	2019-07-01	A Randomized Feasibility Trial of a Novel, Integrative, and Intensive Virtual Rehabilitation Program for Service Members Post-Acquired Brain Injury.
Nelson Ferguson, Kendra Hall, Craig#	2020	A voice unheard: A qualitative exploration of varsity athletes' perspective on the use of biofeedback postintervention. [References].
Kamkuimo Kengne, S.A.	2018-08-01	Action-Centered Exposure Therapy (ACET): A New Approach to the Use of Virtual Reality to the Care of People with Post-Traumatic Stress Disorder.
Kitchiner, Neil J.; Lewis, Catrin; Roberts, Neil P.; et al.	2019-01-01	Active duty and ex-serving military personnel with post-traumatic stress disorder treated with psychological therapies: systematic review and meta-analysis
Vasconcelos-Raposo, Jose; Bessa, Maximino; Teixeira, Carla Maria; et al.	2019-04-01	Adaptation and Validation of the Temple Presence Inventory in a Portuguese Population
Tuerk, Peter W.; Schaeffer, Cindy M.; McGuire, Joseph F.; et al.	2019-10-01	Adapting Evidence-Based Treatments for Digital Technologies: a Critical Review of Functions, Tools, and the Use of Branded Solutions
Gold, Andrea L Abend, Rany Britton, Jennifer C Behrens, Brigid Farber, Madeline Ronkin, Emily Chen, Gang Leibenluft, Ellen Pine, Daniel S	2020	Age differences in the neural correlates of anxiety disorders: An fMRI study of response to learned threat. [References].
Gulliver, S;Zimering, R;Dobani, F;Pennington, M;Morissette, S;Kamholz, B;Knight, J;Keane, T;Kimbrel, N;Carpenter, T;Meyer, E	Feb 6, 2020	Alcohol use and mental health symptoms in female firefighter recruits
van Gelderen, Marieke J	2018	An Innovative Framework for Delivering Psychotherapy to Patients With Treatment-Resistant Posttraumatic Stress Disorder: Rationale for Interactive Motion-Assisted Therapy
Yasinski, Carly eifert, Bonnie Coghlan, Callan M Rothbaum, Barbara O	2020	Anxiety disorders. [References].
Alqithami, Saad; Alzahrani, Musaad; Alzahrani, Abdulkareem; et al.	2019-12-01	AR-Therapist: Design and Simulation of an AR-Game Environment as a CBT for Patients with ADHD
Garrett, Bernie	2018-10-01	Article: Virtual Reality Clinical Research: Promises and Challenges
Vasconcelos-Raposo, J; Melo, M; Barbosa, L; Teixeira, C; Cabral, L; Bessa, M	2020 APR	Assessing presence in virtual environments: adaptation of the psychometric properties of the Presence Questionnaire to the Portuguese populations
Bagley, Louella R Bandarian-Balooch, Siavash	2020	Attenuation of renewal of fear using context similarity with spider fearful individuals. [References].
Pittig, Andre Wong, Alex H. K Gluck, Valentina M Boschet, Juliane M	2020	Avoidance and its bi-directional relationship with conditioned fear: Mechanisms, moderators, and clinical implications. [References].
Keller, Nicole E Hennings, Augustin C Dunsmoor, Joseph E	2020	Behavioral and neural processes in counterconditioning: Past and future directions. [References].
Tabbaa, Luma; Ang, Chee Siang; Rose, Vienna; et al.	2019-05-01	Bring the Outside In: Providing Accessible Experiences Through VR for People with Dementia in Locked Psychiatric Hospitals
Katz, Andrea C / Norr, Aaron M / Buck, Benjamin / Fantelli, Emily / Edwards-Stewart, Amanda / Koenen-Woods, Patricia / Zetocha, Kimberlee / Smolenski, Derek J / Holloway, Kevin / Rothbaum, Barbara O / Difede, JoAnn / Rizzo, Albert / Skopp, Nancy / Mishkind, Matt / Gahm, Gregory / Reger, Greg M / Andrasik, Frank	2020-04-27	Changes in physiological reactivity in response to the trauma memory during prolonged exposure and virtual reality exposure therapy for posttraumatic stress disorder.
Maples-Keller, Jessica L / Rauch, Sheila A M / Jovanovic, Tanja / Yasinski, Carly W / Goodnight, Jessica Morgan / Sherrill, Andrew / Black, Kathryn / Michopoulos, Vasiliki / Dunlop, Boadie W / Rothbaum, Barbara Olasov / Norrholm, Seth Davin	2019-09-01	Changes in trauma-potentiated startle, skin conductance, and heart rate within prolonged exposure therapy for PTSD in high and low treatment responders.
Zwiebach, Liza C.	2018	Chapter: Virtual reality psychotherapy. [References].
Ayash, Sarah Schmitt, Ulrich Muller, Marianne B	2020	Chronic social defeat-induced social avoidance as a proxy of stress resilience in mice involves conditioned learning. [References].
Rizzo, Albert; Koenig, Sebastian Thomas; Talbot, Thomas B.	2019	Clinical Results Using Virtual Reality
Rizzo, Albert Skip	2019	Clinical Virtual Reality in Mental Health and Rehabilitation: A Brief Review of the Future!
Apolinario-Hagen, J; Druge, M; Fritsche, L	2020	Cognitive Behavioral Therapy, Mindfulness-Based Cognitive Therapy and Acceptance Commitment Therapy for Anxiety Disorders: Integrating Traditional with Digital Treatment Approaches
Schweizer, T.	2018-10-01	Cognitive processing and regulation modulates analogue trauma symptoms in a virtual reality paradigm.
Prendes, A. Antonio Gonzalez Resko, Stella Cassady, Caitlin M	2020	Cognitive-behavioral therapy. [References].
van 't Wout-Frank, Mascha	Jan - Feb 2019	Combined transcranial direct current stimulation with virtual reality exposure for posttraumatic stress disorder: Feasibility and pilot results.
Beer, Ursula M Neerincx, Mark A Morina, Nexhmedin Brinkman, Willem-Paul	2020	Computer-based perspective broadening support for appraisal training: Acceptance and effects. [References].
Raber, Jacob; Arzy, Shahar; Bertolus, Julie Boulanger; Depue, Brendan; Haas, Haley E; Hofmann, Stefan G; Kangas, Maria; Kensinger, Elizabeth; Lowry, Christopher A; Marusak, Hilary A; Minnier, Jessica; Mouly, Anne-Marie; Muhlberger, Andreas; Norrholm, Seth Davin; Peltonen, Kirsi; Pinna, Graziano; Rabinak, Christine; Shiban, Youssef; Soreq, Hermona; van der Kooij, Michael A; Lowe, Leroy; Weingast, …	2019-10-01	Current understanding of fear learning and memory in humans and animal models and the value of a linguistic approach for analyzing fear learning and memory in humans. [References].
Zlomuzica, Armin	2018	Deficits in episodic memory and mental time travel in patients with posttraumatic stress disorder
Kalmbach, K. C Moore, Bret A	2020	Delivering psychological services to military members. [References].
Kemp, Jessica Zhang, Timothy Inglis, Fiona Wiljer, David Sockalingam, Sanjeev Crawford, Allison Lo, Brian Charow, Rebecca Munnery, Mikayla Takhar, Shuranjeet Singh Strudwick, Gillian	2020	Delivery of compassionate mental health care in a digital technology-driven age: Scoping review. [References].
Garcia-Batista, Zoilo Emilio Guerra-Pena, Kiero Alsina-Jurnet, Ivan Cano-Vindel, Antonio Herrera Martinez, Solmary Xiomara Jimenez-Payano, Daniel Moretti, Luciana Sofia Medrano, Leonardo Adrian	2020	Design of virtual environments for the treatment of agoraphobia: Inclusion of culturally relevant elements for the population of the Dominican Republic. [References].
Fernandez-Alvarez, Javier; Rozental, Alexander; Carlbring, Per; et al.	2019-01-01	Deterioration rates in Virtual Reality Therapy: An individual patient data level meta-analysis
Baig, Muhammad R Meraj, Adeel Tapia, Rebecca N	2020	Development of a practice tool for primary care providers: Medication management of posttraumatic stress disorder in veterans with mild traumatic brain injury. [References].
Smits, Fenne M Schutter, Dennis J. L. G van Honk, Jack Geuze, Elbert	2020	Does non-invasive brain stimulation modulate emotional stress reactivity? [References].
Reger, G.M.	2019-01-01	Does virtual reality increase emotional engagement during exposure for PTSD? Subjective distress during prolonged and virtual reality exposure therapy
Reger, Greg M	2018-10-01	Does virtual reality increase simulator sickness during exposure therapy for post-traumatic stress disorder?
Cuperus, Anne A	2019-03-01	Dual-tasking during recall of negative memories or during visual perception of images: Effects on vividness and emotionality. [References].
Treasure, JanetDuarte, Tiago AntunesSchmidt, Ulrike	2020	Eating disorders. [References].
Shulman, Grant P; Buck, Benjamin E; Gahm, Gregory A; Reger, Greg M; Norr, Aaron M.	2019-08-01	Effectiveness of the intent to complete and intent to attend intervention to predict and prevent posttraumatic stress disorder treatment drop out among soldiers.
D'Agostini, Martina Karos, Kai Kindermans, Hanne P. J Vancleef, Linda M. G	2020	Effects of (in)validation and plain versus technical language on the experience of experimentally induced pain: A computer controlled simulation paradigm. [References].
Norr, Aaron M	2018-08-01	Effects of prolonged exposure and virtual reality exposure on suicidal ideation in active duty soldiers: An examination of potential mechanisms
Hutschemaekers, M. H. M de Kleine, R. ADavis, M. LKampman, MSmits, J. A. J Roelofs, K	2020	Endogenous testosterone levels are predictive of symptom reduction with exposure therapy in social anxiety disorder. [References].
Difede, JoAnn / Rothbaum, Barbara O / Rizzo, Albert A / Wyka, Katarzyna / Spielman, Lisa / Jovanovic, Tanja / Reist, Christopher / Roy, Michael J / Norrholm, Seth D / Glatt, Charles / Lee, Francis	2019-10-01	Enhanced exposure therapy for combat-related Posttraumatic Stress Disorder (PTSD): Study protocol for a randomized controlled trial.
Bourla, Alexis	2018-12-01	e-PTSD: An overview on how new technologies can improve prediction and assessment of posttraumatic stress disorder (PTSD). [References].
Rieder, Jenna K Darabos, Katie Weierich, Mariann R	2020	Estradiol and women's health: Considering the role of estradiol as a marker in behavioral medicine. [References].
Klinke, Christopher M Fiedler, Dominik Lange, Maren D Andreatta, Marta	2020	Evidence for impaired extinction learning in humans after distal stress exposure. [References].
Kerous, B; Bartecek, R; Roman, R; Sojka, P; Becev, O; Liarokapis, F	2020 MAR	Examination of electrodermal and cardio-vascular reactivity in virtual reality through a combined stress induction protocol
Pedram, S; Palmisano, S; Perez, P; Mursic, R; Farrelly, M	2020 APR	Examining the potential of virtual reality to deliver remote rehabilitation
Migoya-Borja, MartaDelgado-Gomez, David Carmona-Camacho, RodrigoPorras-Segovia, AlejandroLopez-Morinigo, Javier-David Sanchez-Alonso, Montserrat Albarracin Garcia, Lucia Guerra, Nuria Barrigon, Maria Luisa Alegria, Margarita Baca-Garcia, Enrique	2020	Feasibility of a virtual reality-based psychoeducational tool (vright) for depressive patients. [References].
Tifferet, Sigal	2020	Gender differences in social support on social network sites: A meta-analysis. [References].
Wong, Alex H. K Lovibond, Peter F	2020	Generalization of extinction of a generalization stimulus in fear learning. [References].
Maples-Keller, Jessica L Rauch, Sheila A. M	2020	Habituation. [References].
Pyne, J.M.	2019-01-01	Heart Rate Variability and Cognitive Bias Feedback Interventions to Prevent Post-deployment PTSD: Results from a Randomized Controlled Trial
Morrison, Krystal IBeidel, Deborah Cowers, Clint A	2020	How much is enough? Trauma recall and the exposure therapy process. [References].
Lindner, Philip; Hamilton, William; Miloff, Alexander; et al.	2019-10-01	How to Treat Depression With Low-Intensity Virtual Reality Interventions: Perspectives on Translating Cognitive Behavioral Techniques Into the Virtual Reality Modality and How to Make Anti-Depressive Use of Virtual Reality-Unique Experiences
Fullana, M. A Dunsmoor, J. E Schruers, K. R. J Savage, H. S Bach, D. R Harrison, B. J	2020	Human fear conditioning: From neuroscience to the clinic. [References].
Hoffman, Hunter G.; Rodriguez, Robert A.; Gonzalez, Miriam; et al.	2019-08-01	Immersive Virtual Reality as an Adjunctive Non-opioid Analgesic for Pre-dominantly Latin American Children With Large Severe Burn Wounds During Burn Wound Cleaning in the Intensive Care Unit: A Pilot Study
Kim, So-Yeon Park, Hyojin Jung, Myeongul Kim, Kwanguk (Kenny)	2020	Impact of body size match to an avatar on the body ownership illusion and user's subjective experience. [References].
Smith, BN; Spiro, A; Frayne, SM; Kimerling, R; Cypel, Y; Reinhard, MJ; Kilbourne, AM; Magruder, KM	2020 FEB	Impact of Wartime Stress Exposures and Mental Health on Later-Life Functioning and Disability in Vietnam-Era Women Veterans: Findings From the Health of Vietnam-Era Women's Study
Oing, T.	2018-11-01	Implementations of Virtual Reality for Anxiety-Related Disorders: Systematic Review
Rauch, Sheila A	2018-10-01	In session extinction and outcome in Virtual Reality Exposure Therapy for PTSD. [References].
Rousseau PF, Malbos E, Verger A, Nicolas F, Lançon C, Khalfa S, Guedj E.	2019-08-01	Increase of precuneus metabolism correlates with reduction of PTSD symptoms after EMDR therapy in military veterans: an 18F-FDG PET study during virtual reality exposure to war.
Farrell, Lara J [Ed]; Ollendick, Thomas H [Ed]; Muris, Peter [Ed].	2019	Innovations in CBT for childhood anxiety, OCD, and PTSD: Improving access and outcomes.
Goldstein-Piekarski, Andrea N Holt-Gosselin, Bailey O'Hora, Kathleen Williams, Leanne M	2020	Integrating sleep, neuroimaging, and computational approaches for precision psychiatry. [References].
van Gelderen, Marieke J / Nijdam, Mirjam J / Haagen, Joris F G / Vermetten, Eric	2020-03-23	Interactive Motion-Assisted Exposure Therapy for Veterans with Treatment-Resistant Posttraumatic Stress Disorder: A Randomized Controlled Trial.
Levy, Fanny	2019-01-01	La terapia por realidad virtual en el tratamiento de los trastornos de ansiedad
Lognoul, M / Nasello, J / Triffaux, J-M	2020-03-06	La thérapie par exposition en réalité virtuelle pour les états de stress post-traumatiques, les troubles obsessionnels compulsifs et les troubles anxieux : indications, plus-value et limites.
Taylor, Joanne E Sullman, Mark J. M Stephens, Amanda N	2020	Measuring anxiety-related avoidance with the Driving and Riding Avoidance Scale (DRAS). [References].
Maria-Rios, Cristina E Morrow, Jonathan D	2020	Mechanisms of shared vulnerability to post-traumatic stress disorder and substance use disorders. [References].
Peck, TC; Sockol, LE; Hancock, SM	2020 MAY	Mind the Gap: The Underrepresentation of Female Participants and Authors in Virtual Reality Research
Pillny, MatthiasLincoln, Tania M	2020	Modern cognitive behavior therapy of psychotic disorders. [German]. [References].
Nijdam, Mirjam J	2018	Moving forward in treatment of posttraumatic stress disorder: innovations to exposure-based therapy
Ettenhofer, Mark L.; Guise, Brian; Brandler, Brian; et al.	2019	Neurocognitive Driving Rehabilitation in Virtual Environments (NeuroDRIVE): A pilot clinical trial for chronic traumatic brain injury
Frewen, Paul Schroeter, Matthias L Riva, Giuseppe Cipresso, Pietro Fairfield, Beth Padulo, Caterina Kemp, Andrew Haddon Palaniyappan, Lena Owolabi, Mayowa Kusi-Mensah, Kwabena Polyakova, Maryna Fehertoi, Nick D'Andrea, Wendy Lowe, Leroy Northoff, Georg	2020	Neuroimaging the consciousness of self: Review, and conceptual-methodological framework. [References].
Weiss, Danielle; Marsac, Meghan L.	2019	New technologies to deliver CBT (including web-based CBT, mobile apps, and virtual reality). [References].
Pohlchen, Dorothee Leuchs, Laura Binder, Florian P Blaskovich, Borbala Nantawisarakul, Taechawidd Topalidis, Pavlos Bruckl, Tanja M Norrholm, Seth D Jovanovic, Tanja Spoormaker, Victor I	2020	No robust differences in fear conditioning between patients with fear-related disorders and healthy controls. [References].
Chalah, Moussa A.; Ayache, Samar S.	2019-04-01	Noninvasive Brain Stimulation and Psychotherapy in Anxiety and Depressive Disorders: A Viewpoint
Averill, Christopher;Averill, Lynnette;Fan, Siyan;Abdallah, Chadi	Feb 2020	Of forests and trees: bridging the gap between neurobiology and behavior in posttraumatic stress disorder
Kelley, Michelle L	2018-12-01	Opioid and sedative misuse among veterans wounded in combat
Boyce, Liesbeth W / Goossens, Paulien H / Moulaert, Véronique R / Pound, Gemma / van Heugten, Caroline M	2019-04-01	Out-of-hospital cardiac arrest survivors need both cardiological and neurological rehabilitation!
Vlake, Johan H / van Genderen, Michel E / Schut, Anna / Verkade, Martijn / Wils, Evert-Jan / Gommers, Diederik / van Bommel, Jasper	2020-01-09	Patients suffering from psychological impairments following critical illness are in need of information.
Holder, Nicholas / Holliday, Ryan / Wiblin, Jessica / Surís, Alina	2019-03-01	Patterns and temporal precedence of symptom change during cognitive processing therapy for military sexual trauma-related posttraumatic stress disorder.
Friedman, Matthew J Sonis, Jeffrey H	2020	Pharmacotherapy for PTSD: What psychologists need to know. [References].
Marusak, Hilary A	2018-10-01	Poor between-session recall of extinction learning and hippocampal activation and connectivity in children
Malta, Loretta S / Giosan, Cezar / Szkodny, Lauren E / Altemus, Margaret M / Rizzo, Albert A / Silbersweig, David A / Difede, JoAnn	2020-05-28	Predictors of involuntary and voluntary emotional episodic memories of virtual reality scenarios in Veterans with and without PTSD.
Starnino, Vincent R / Angel, Clyde T / Sullivan, John E / Lazarick, Donna L / Jaimes, Licci D / Cocco, John P / Davis, Louanne W	2019-05-01	Preliminary Report on a Spiritually-Based PTSD Intervention for Military Veterans.
Gallagher, Thea Petersen, Julie Foa, Edna B	2020	Prolonged exposure for PTSD. [References].
Frewen P, Mistry D, Zhu J, Kielt T, Wekerle C, Lanius RA, Jetly R.	2020-06-26	Proof of Concept of an Eclectic, Integrative Therapeutic Approach to Mental Health and Well-Being Through Virtual Reality Technology
Schweizer, Tina	2018-10-01	Psychophysiological reactivity, coping behaviour and intrusive memories upon multisensory Virtual Reality and Script-Driven Imagery analogue trauma: A randomised controlled crossover study
Berge, Erik Eng Hagen, Roger Overaas Halvorsen, Joar	2020	Ptsd relapse in veterans of iraq and afghanistan: A systematic review. [References].
Gurel, Nil Z Huang, Minxuan Wittbrodt, Matthew T Jung, Hewon Ladd, Stacy L Shandhi, Md. Mobashir H Ko, Yi-An Shallenberger, Lucy Nye, Jonathon A Pearce, Bradley Vaccarino, Viola Shah, Amit J Bremner, J. Douglas Inan, Omer T	2020	Quantifying acute physiological biomarkers of transcutaneous cervical vagal nerve stimulation in the context of psychological stress. [References].
Georgieva, I; Georgiev, GV	2020 JAN	Reconstructing Personal Stories in Virtual Reality as a Mechanism to Recover the Self
Georgieva, Iva; Georgiev, Georgi, V	2019-11-01	Redesign Me: Virtual Reality Experience of the Line of Life and Its Connection to a Healthier Self
van Bennekom, Martine J	2018	Reducing the stigma on posttraumatic stress disorder in militaries through virtual reality
Buck, Benjamin; Norr, Aaron; Katz, Andrea; Gahm, Gregory A; Reger, Greg M.	2019-02-01	Reductions in reported persecutory ideation and psychotic-like experiences during exposure therapy for posttraumatic stress disorder. [References].
Aston, Elizabeth R Metrik, Jane Rosen, Rochelle K Swift, Robert MacKillop, James	2020	Refining the marijuana purchase task: Using qualitative methods to inform measure development. [References].
Norr, Aaron M / Bourassa, Kyle J / Stevens, Elizabeth S / Hawrilenko, Matthew J / Michael, Scott T / Reger, Greg M	2019-06-01	Relationship between change in in-vivo exposure distress and PTSDsymptoms during exposure therapy for active duty soldiers.
Stein, Murray B	2019-01-01	Risk of Posttraumatic Stress Disorder and Major Depression in Civilian Patients After Mild Traumatic Brain Injury: A TRACK-TBI Study
Brown, Wilson;Hetzel-Riggin, Melanie;Mitchell, Melissa;Bruce, Steven	Mar 10, 2020	Rumination mediates the relationship between negative affect and posttraumatic stress disorder symptoms in female interpersonal trauma survivors
Howard, Matt C.	2018	Science fiction meets scientific inquiry: A task-technology fit/computer-based training framework and a meta-analysis of virtual realityapplications for intervention, training, and therapy purposes.
Smaardijk, Veerle R / Lodder, Paul / Kop, Willem J / van Gennep, Bente / Maas, Angela H E M / Mommersteeg, Paula M C	2019-04-01	Sex- and Gender-Stratified Risks of Psychological Factors for Incident Ischemic Heart Disease: Systematic Review and Meta-Analysis.
Roque, Andres D Craske, Michelle G Treanor, Michael Rosenfield, David Ritz, Thomas Meuret, Alicia E	2020	Stress-induced cortisol reactivity as a predictor of success in treatment for affective dimensions. [References].
Mozgai, Sharon; Hartholt, Arno; Rizzo, Albert Skip	2019-10-01	Systematic Representative Design and Clinical Virtual Reality
Nolet, KevinCorno, GiuliaBouchard, Stephane	2020	The adoption of new treatment modalities by health professionals and the relative weight of empirical evidence in favor of virtual reality exposure versus mindfulness in the treatment of anxiety disorders. [References].
Huang, Xieyining Ribeiro, Jessica D Franklin, Joseph C	2020	The differences between suicide ideators and suicide attempters: Simple, complicated, or complex? [References].
Deng, Wenrui; Hu, Die; Xu, Sheng; Liu, Xiaoyu; Zhao, Jingwen; Chen, Qian; Liu, Jiayuan; Zhang, Zheng; Jiang, Wenxiu; Ma, Lijun; Hong, Xinyi; Cheng, Shengrong; Liu, Boya; Li, Xiaoming.	2019-10-01	The efficacy of virtual reality exposure therapy for PTSD symptoms: A systematic review and meta-analysis. [References].
Bourassa, Kyle J / Stevens, Elizabeth S / Katz, Andrea C / Rothbaum, Barbara O / Reger, Greg M / Norr, Aaron M	2020-01-11	The Impact of Exposure Therapy on Resting Heart Rate and Heart Rate Reactivity Among Active-Duty Soldiers With Posttraumatic Stress Disorder.
Reger, GM; Bourassa, K; Norr, AM; Buck, B	2020 JUL	The impact of exposure therapy on stigma and mental health treatment attitudes among active duty US soldiers with combat related PTSD
Romeo, Tameka; Otgaar, Henry; Smeets, Tom; Landstrom, Sara; Boerboom, Didi.	2019-04-01	The impact of lying about a traumatic virtual reality experience on memory. [References].
Bourassa KJ, Smolenski DJ, Edwards-Stewart A, Campbell SB, Reger GM, Norr AM.	2020-01-01	The impact of prolonged exposure therapy on social support and PTSD symptoms.
Davis, LL; Blansett, CM; Mumba, MN; MacVicar, D; Toscano, R; Pilkinton, P; Gay, W; Bartolucci, A	2020 FEB	The methods and baseline characteristics of a VA randomized controlled study evaluating supported employment provided in primary care patient aligned care teams
Perrin, Paul B Sutter, Megan E Trujillo, Michael A Henry, Richard S Pugh, Mickeal Jr.	2020	The minority strengths model: Development and initial path analytic validation in racially/ethnically diverse LGBTQ individuals. [References].
Peskin, Melissa; Wyka, Katarzyna; Cukor, Judith; Olden, Megan; Altemus, Margaret; Lee, Francis S; Difede, JoAnn.	2019-01-01	The relationship between posttraumatic and depressive symptoms during virtual reality exposure therapy with a cognitive enhancer. [References].
MacLeod, Jasmine S MacLeod, Colin Dondzilo, Laura Bell, Jason	2020	The role of fear of fatness and avoidance of fatness in predicting eating restraint. [References].
de Voogd, Lycia D Murray, Yannick P. J Barte, Ramona M van der Heide, Anouk Fernandez, Guillen Doeller, Christian F Hermans, Erno J	2020	The role of hippocampal spatial representations in contextualization and generalization of fear. [References].
Kim, Suji; Kim, Eunjoo	2020-01-01	The Use of Virtual Reality in Psychiatry: A Review
Gonzalez, Debora Cantillo, Jordi Perez, Irene Farre, Magi Feilding, Amanda Obiols, Jordi E Bouso, Jose Carlos	2020	Therapeutic potential of ayahuasca in grief: A prospective, observational study. [References].
Anderson, Joi D	2018-12-01	They Are Coming Home: The Effect of Trauma-Related Cognitions on Vocational Readiness of Incarcerated Women
De Carlo, AlessandroCarluccio, Francesca Rapisarda, SebastianoMora, DilettaOmetto, Ilaria	2020	Three uses of virtual reality in work and organizational psychology interventions. A dialogue between virtual reality and organizational well-being: Relaxation techniques, personal resources, and anxiety/depression treatments. [References].
Ressler, Kerry J	2020	Translating across circuits and genetics toward progress in fear- and anxiety-related disorders. [References].
Marks, Madeline Cunningham, Annelise Bowers, Clint Beidel, Deborah	2020	Trauma management therapy for first responders. [References].
Beidel, D.C.	2019-01-01	Trauma management therapy with virtual-reality augmented exposure therapy for combat-related PTSD: A randomized controlled trial
Kaussner, Y / Kuraszkiewicz, A M / Schoch, S / Markel, Petra / Hoffmann, S / Baur-Streubel, R / Kenntner-Mabiala, R / Pauli, P	2020-01-07	Treating patients with driving phobia by virtual reality exposure therapy - a pilot study.
Guillén, Verónica	?2018	Users' Opinion About a Virtual Reality System as an Adjunct to Psychological Treatment for Stress-Related Disorders: A Quantitative and Qualitative Mixed-Methods Study
Bruder, Tiffany M.	2018	Variables influencing veterans' preference to participate in virtual reality exposure and prolonged exposure therapies.
Boskovic, Irena; Dibbets, Pauline; Bogaard, Glynis; Hope, Lorraine; Jelicic, Marko; Orthey, Robin.	2019-02-01	Verify the scene, report the symptoms: Testing the verifiability approach and srsi in the detection of fabricated ptsd claims.
Crawford-Holland, Sasha	2019-01-01	Virtual Healing: Militarizing the Psyche in Virtual Reality Exposure Therapy
van Genderen, M.E.	2018-11-01	Virtual healthcare; use of virtual, augmented and mixed reality
Garrett, Bernie	Okt - Dez 2018	Virtual Reality Clinical Research: Promises and Challenges
Carl, Emily	2018-08-01	Virtual reality exposure therapy for anxiety and related disorders: A meta-analysis of randomized controlled trials
Lognoul M, Nasello J, Triffaux JM.	2020-03-11	Virtual reality exposure therapy for post-traumatic stress disorders, obsessive-compulsive disorders and anxiety disorders: Indications, added value and limitations]
Fernandez-Alvarez, J; Di Lernia, D; Riva, G	2020	Virtual Reality for Anxiety Disorders: Rethinking a Field in Expansion
Tarrant, Jeff	2018	Virtual Reality for Anxiety Reduction Demonstrated by Quantitative EEG: A Pilot Study
Grochowska, Anna; Jarema, Marek; Wichniak, Adam	2019-03-01	Virtual reality - a valuable tool to advance treatment of mental disorders
Garrett, B.	2018-10-01	Virtual Reality Clinical Research: Promises and Challenges.
Sherrill, Andrew M.; Rothbaum, Alex O.; McSweeney, Lauren B.; et al.	2019-08-01	Virtual Reality Exposure Therapy for Posttraumatic Stress Disorder
Kothgassner, Oswald D.; Goreis, Andreas; Kafka, Johanna X.; et al.	2019-01-01	Virtual reality exposure therapy for posttraumatic stress disorder (PTSD): a meta-analysis
Hamilton, Melinda F.	2019-06-01	Virtual Reality: Can It Improve the PICU Experience?
Kenwright, Ben	2018-12-01	Virtual Reality: Ethical Challenges and Dangers Physiological and Social Impacts
McNamara, Patrick	2018-09-01	Virtual Reality-Enabled Treatment of Nightmares
Nason, Erica E.; Trahan, Mark; Smith, Scott; et al.	2019-11-01	Virtual treatment for veteran social anxiety disorder: A comparison of 360 degrees video and 3D virtual reality
Uzumcu, Elif	2018	Virtual reality for anxiety disorders. [Turkish]. [References].
Nason, Erica E; Trahan, Mark; Smith, Scott; Metsis, Vangelis; Selber, Katherine.	2019-11-01	Virtual treatment for veteran social anxiety disorder: A comparison of 360degree video and 3d virtual reality.
van Genderen, Michel E	2018-11-01	Virtuele gezondheidszorg
Lin-Stephens, Serene	2020	Visual stimuli in narrative-based interventions for adult anxiety: A systematic review. [References].
Levy CE, Miller DM, Akande CA, Lok B, Marsiske M, Halan S.	2019-03-01	V-Mart, a Virtual Reality Grocery Store: A Focus Group Study of a Promising Intervention for Mild Traumatic Brain Injury and Posttraumatic Stress Disorder.
Yetisen, AK	2018-08-16	Wearables in Medicine
Maples-Keller, J.L.	2019-01-01	When translational neuroscience fails in the clinic: Dexamethasone prior to virtual reality exposure therapy increases drop-out rates
Loucks, Laura; Yasinski, Carly; Norrholm, Seth D; Maples-Keller, Jessica; Post, Loren; Zwiebach, Liza; Fiorillo, Devika; Goodlin, Megan; Jovanovic, Tanja; Rizzo, Albert A; Rothbaum, Barbara O.	2019-01-01	You can do that?!: Feasibility of virtual reality exposure therapy in the treatment of PTSD due to military sexual trauma. [References].
Bisson, J I; van Deursen, R; Hannigan, B; et al.	2020	Randomized controlled trial of multi-modular motion-assisted memory desensitization and reconsolidation (3MDR) for male military veterans with treatment-resistant post-traumatic stress disorder.

## Sheet: first_screening_stage_exclusion
Author	Year	Titel	excluded explain with reasons
Nelson Ferguson, Kendra Hall, Craig#	2020	A voice unheard: A qualitative exploration of varsity athletes' perspective on the use of biofeedback postintervention. [References].	1
Gulliver, S;Zimering, R;Dobani, F;Pennington, M;Morissette, S;Kamholz, B;Knight, J;Keane, T;Kimbrel, N;Carpenter, T;Meyer, E	Feb 6, 2020	Alcohol use and mental health symptoms in female firefighter recruits	1
Keller, Nicole E Hennings, Augustin C Dunsmoor, Joseph E	2020	Behavioral and neural processes in counterconditioning: Past and future directions. [References].	1
Maples-Keller JL, Rauch SAM, Jovanovic T, Yasinski CW, Goodnight JM, Sherrill A, Black K, Michopoulos V, Dunlop BW, Rothbaum BO, Norrholm SD.	2019-12-01	Changes in trauma-potentiated startle, skin conductance, and heart rate within prolonged exposure therapy for PTSD in high and low treatment responders.	1
Raber, Jacob; Arzy, Shahar; Bertolus, Julie Boulanger; et al.	2019-10-01	Current understanding of fear learning and memory in humans and animal models and the value of a linguistic approach for analyzing fear learning and memory in humans	1
Wicking, Manon	2016	Deficient fear extinction memory in posttraumatic stress disorder	1
Zlomuzica, Armin	2018	Deficits in episodic memory and mental time travel in patients with posttraumatic stress disorder	1
Cuperus, Anne A.	2016	Degrading emotional memories induced by a virtual reality paradigm	1
Burhans, Lauren B.	2015	Effects of Extinction Treatments on the Reduction of Conditioned Responding and Conditioned Hyperarousal in a Rabbit Model of Posttraumatic Stress Disorder (PTSD)	1
Wojtlowska-Wiechetek, D.	2013	Estimation of Usefulness of Positron Emission Tomography (PET) in the Diagnosis of Post-TraumaticStress Disorders- Preliminary Report	1
Pyne JM,Constans JI,Nanney JT,Wiederhold MD,Gibson DP,Kimbrell T,Kramer TL,Pitcock JA,Han X,Williams DK,Chartrand D,Gevirtz RN,Spira J,Wiederhold BK,McCraty R,McCune TR,	2018	Heart Rate Variability and Cognitive Bias Feedback Interventions to Prevent Post-deployment PTSD: Results from a Randomized Controlled Trial.	1
Pyne JM,Constans JI,Wiederhold MD,Gibson DP,Kimbrell T,Kramer TL,Pitcock JA,Han X,Williams DK,Chartrand D,Gevirtz RN,Spira J,Wiederhold BK,McCraty R,McCune TR,	2016	Heart rate variability: Pre-deployment predictor of post-deployment PTSD symptoms.	1
Smith, BN; Spiro, A; Frayne, SM; Kimerling, R; Cypel, Y; Reinhard, MJ; Kilbourne, AM; Magruder, KM	2020 FEB	Impact of Wartime Stress Exposures and Mental Health on Later-Life Functioning and Disability in Vietnam-Era Women Veterans: Findings From the Health of Vietnam-Era Women's Study	1
Rousseau, P. F.; Malbos, E.; Verger, A.; et al.	2019-08-01	Increase of precuneus metabolism correlates with reduction of PTSD symptoms after EMDR therapy in military veterans: an 18F-FDG PET study during virtual reality exposure to war	1
Goldstein-Piekarski, Andrea N Holt-Gosselin, Bailey O'Hora, Kathleen Williams, Leanne M	2020	Integrating sleep, neuroimaging, and computational approaches for precision psychiatry. [References].	1
Eisen, Susan V.	2015	Mental Health and Quality of Life Among Veterans Employed as Peer and Vocational Rehabilitation Specialists	1
Etter, Darryl W.	2016	Modern warfare: Video game playing and posttraumatic symptoms in Veterans.	1
Ettenhofer, Mark L.; Guise, Brian; Brandler, Brian; et al.	2019	Neurocognitive Driving Rehabilitation in Virtual Environments (NeuroDRIVE): A pilot clinical trial for chronic traumatic brain injury	1
Bedwell, Jeffrey S.	2018	Neurophysiological Response to Olfactory Stimuli in Combat Veterans With Posttraumatic Stress Disorder	1
Kelley, Michelle L	2018-12-01	Opioid and sedative misuse among veterans wounded in combat	1
Boyce, Liesbeth W / Goossens, Paulien H / Moulaert, Véronique R / Pound, Gemma / van Heugten, Caroline M	2019-04-01	Out-of-hospital cardiac arrest survivors need both cardiological and neurological rehabilitation!	1
Vlake JH, van Genderen ME, Schut A, Verkade M, Wils EJ, Gommers D, van Bommel J.	2020-01-01	Patients suffering from psychological impairments following critical illness are in need of information.	1
Holder, Nicholas; Holliday, Ryan; Wiblin, Jessica; Suris, Alina.	2019-09-01	Patterns and temporal precedence of symptom change during cognitive processing therapy for military sexual trauma-related posttraumatic stressdisorder. [References].	1
Starnino, Vincent R / Angel, Clyde T / Sullivan, John E / Lazarick, Donna L / Jaimes, Licci D / Cocco, John P / Davis, Louanne W	2019-05-01	Preliminary Report on a Spiritually-Based PTSD Intervention for Military Veterans.	1
Erickson, Lance D	2013	Prevalence of and factors associated with subclinical posttraumatic stress symptoms and PTSD in urban and rural areas of Montana: a cross-sectional study	1
Gallagher, Thea Petersen, Julie Foa, Edna B	2020	Prolonged exposure for PTSD. [References].	1
Gurel, Nil Z Huang, Minxuan Wittbrodt, Matthew T Jung, Hewon Ladd, Stacy L Shandhi, Md. Mobashir H Ko, Yi-An Shallenberger, Lucy Nye, Jonathon A Pearce, Bradley Vaccarino, Viola Shah, Amit J Bremner, J. Douglas Inan, Omer T	2020	Quantifying acute physiological biomarkers of transcutaneous cervical vagal nerve stimulation in the context of psychological stress. [References].	1
Georgieva, I; Georgiev, GV	2020 JAN	Reconstructing Personal Stories in Virtual Reality as a Mechanism to Recover the Self	1
Aston, Elizabeth R Metrik, Jane Rosen, Rochelle K Swift, Robert MacKillop, James	2020	Refining the marijuana purchase task: Using qualitative methods to inform measure development. [References].	1
Fox, Apollonia	2018	Report of Autonomic Symptoms in a Clinical Sample of Veterans with Gulf War Illness	1
Stein, Murray B	2019-01-01	Risk of Posttraumatic Stress Disorder and Major Depression in Civilian Patients After Mild Traumatic Brain Injury: A TRACK-TBI Study	1
Brown, Wilson;Hetzel-Riggin, Melanie;Mitchell, Melissa;Bruce, Steven	Mar 10, 2020	Rumination mediates the relationship between negative affect and posttraumatic stress disorder symptoms in female interpersonal trauma survivors	1
Carrick, Frederick Robert	2015	Short- and Long-Term Effectiveness of a Subject's Specific Novel Brain and Vestibular Rehabilitation Treatment Modality in Combat Veterans Suffering from PTSD	1
Roque, Andres D Craske, Michelle G Treanor, Michael Rosenfield, David Ritz, Thomas Meuret, Alicia E	2020	Stress-induced cortisol reactivity as a predictor of success in treatment for affective dimensions. [References].	1
Aboujaoude, Elias	2015	Telemental health: A status update	1
Romeo, Tameka; Otgaar, Henry; Smeets, Tom; Landstrom, Sara; Boerboom, Didi.	2019-04-01	The impact of lying about a traumatic virtual reality experience on memory. [References].	1
Davis, LL; Blansett, CM; Mumba, MN; MacVicar, D; Toscano, R; Pilkinton, P; Gay, W; Bartolucci, A	2020 FEB	The methods and baseline characteristics of a VA randomized controlled study evaluating supported employment provided in primary care patient aligned care teams	1
de Voogd, Lycia D Murray, Yannick P. J Barte, Ramona M van der Heide, Anouk Fernandez, Guillen Doeller, Christian F Hermans, Erno J	2020	The role of hippocampal spatial representations in contextualization and generalization of fear. [References].	1
Anderson, Joi D	2018-12-01	They Are Coming Home: The Effect of Trauma-Related Cognitions on Vocational Readiness of Incarcerated Women	1
De Carlo, AlessandroCarluccio, Francesca Rapisarda, SebastianoMora, DilettaOmetto, Ilaria	2020	Three uses of virtual reality in work and organizational psychology interventions. A dialogue between virtual reality and organizational well-being: Relaxation techniques, personal resources, and anxiety/depression treatments. [References].	1
Guillén, Verónica	?2018	Users' Opinion About a Virtual Reality System as an Adjunct to Psychological Treatment for Stress-Related Disorders: A Quantitative and Qualitative Mixed-Methods Study	1
Schumm, Jeremiah A.	2015	Veteran satisfaction and treatment preferences in response to a posttraumatic stress disorderspecialty clinic orientation group	1
Smith, Matthew	2015	Virtual reality job interview training for veterans with posttraumatic stress disorder	1
Nason, Erica E; Trahan, Mark; Smith, Scott; Metsis, Vangelis; Selber, Katherine.	2019-11-01	Virtual treatment for veteran social anxiety disorder: A comparison of 360degree video and 3d virtual reality.	1
Kosinska, Ludmila	2013	VR Stress Inoculation Training Results for Polish ISAF Soldiers - A Study of 4 Cases	1
Yetisen, AK	2018-08-16	Wearables in Medicine	1
Sifaki-Pistolla, Dimitra	2017	Who is going to rescue the rescuers? Post-traumatic stress disorder among rescue workers operating in Greece during the European refugee crisis	1
Allen MT,	2018	A computer-based avatar task designed to assess behavioral inhibition extends to behavioral avoidance but not cognitive avoidance.	2
Dibbets, P	2020 JUN	A novel virtual reality paradigm: Predictors for stress-related intrusions and avoidance behavior	2
Tielman, Myrthe L.	2017	A Therapy System for Post-Traumatic Stress Disorder Using a Virtual Agent and Virtual Storytelling to Reconstruct Traumatic Memories	2
Park, Jeanie	2017	Baroreflex dysfunction and augmented sympathetic nerve responses during mental stress in veterans with post-traumatic stress disorder	2
Myers, Catherine E.	2016	Beyond symptom self-report: use of a computer "avatar" to assess post-traumatic stress disorder(PTSD) symptoms	2
Robison-Andrew, E Jenna; Duval, Elizabeth R; Nelson, Clayton Beau; Echiverri-Cohen, Aileen M; Giardino, Nicholas D; et al.	2014	Changes in trauma-potentiated startle with treatment of posttraumatic stress disorder in combat veterans	2
Vakili, V.	2014	Characteristics of Successful Technological Interventions in Mental Resilience Training	2
Wicking, Manon	2017	Contextual modulation of associative learning and the role of resting state brain activity in posttraumatic stress disorder	2
Amick, Melissa M.	2013	Driving simulator performance of Veterans from the Iraq and Afghanistan wars	2
Steuwe, Carolin	2014	Effect of direct eye contact in PTSD related to interpersonal trauma: an fMRI study of activation of an innate alarm system	2
McLay, Robert	2014	Effect of Virtual Reality PTSD Treatment on Mood and Neurocognitive Outcomes	2
Weniger, Godehard	2013	Egocentric virtual maze learning in adult survivors of childhood abuse with dissociative disorders: Evidence from functional magnetic resonance imaging	2
Wesemann, Ulrich	2016	Evaluation of a Technology-Based Adaptive Learning and Prevention Program for Stress Response-A Randomized Controlled Trial	2
Gramlich, Michael A.	2018	Firefighter-Paramedic With Posttraumatic Stress Disorder, Horrific Images, and Depression: A Clinical Case Study	2
Roy, Michael J.	2013	Heart Rate Response to Fear Conditioning and Virtual Reality in Subthreshold PTSD	2
Pyne, J.M.	2019-01-01	Heart Rate Variability and Cognitive Bias Feedback Interventions to Prevent Post-deployment PTSD: Results from a Randomized Controlled Trial	2
Almeida, Jorge	2016	Heart Rate Variability Responses to a Standardized Virtual Reality Exposure in Veterans With PTSD	2
Ridout, Samuel	2017	Heart Rate Variability Responses to a Standardized Virtual Reality Exposure in Veterans with PTSD	2
Highland, Krista B.	2015	If You Build It, They Will Come, But What Will Wounded Warriors Experience? Presence in the CAREN	2
Cosic, Kresimir	2013	Multimodal Paradigm for Mental Readiness Training and PTSD Prevention	2
Freeman, D.	2013	Paranoia and post-traumatic stress disorder in the months after a physical assault: a longitudinal study examining shared and differential predictors	2
Malta, Loretta S / Giosan, Cezar / Szkodny, Lauren E / Altemus, Margaret M / Rizzo, Albert A / Silbersweig, David A / Difede, JoAnn	2020-05-28	Predictors of involuntary and voluntary emotional episodic memories of virtual reality scenarios in Veterans with and without PTSD.	2
Fang, Shona C.	2015	Psychosocial Functioning and Health-Related Quality of Life Associated with Posttraumatic StressDisorder in Male and Female Iraq and Afghanistan War Veterans: The VALOR Registry	2
van Bennekom, Martine J	2018	Reducing the stigma on posttraumatic stress disorder in militaries through virtual reality	2
Marivan, Kevin	2016	Rehabilitation of the psychomotor consequences of falling in an elderly population: A pilot study to evaluate feasibility and tolerability of virtual reality training	2
Jaffee, Laura Jordan	2016	The materiality of virtual war: Post-Traumatic Stress Disorder and the disabling effects of imperialism	2
Jovanovic, Tanja	2017	Using experimental methodologies to assess posttraumatic stress	2
Grenier, Sebastien	2015	Using virtual reality to improve the efficacy of cognitive-behavioral therapy (CBT) in the treatment of late-life anxiety: preliminary recommendations for future research	2
Bruder, Tiffany M.	2018	Variables influencing veterans' preference to participate in virtual reality exposure and prolonged exposure therapies.	2
Levy, Charles E	2015	Virtual environments and virtual humans for military mild traumatic brain injury and posttraumatic stress disorder: an emerging concept	2
Zwiebach, Liza C	2018	Virtual reality psychotherapy.	2
Webb, Andrea K.	2013	Wearable Sensors Can Assist in PTSD Diagnosis	2
Kaussner Y, Kuraszkiewicz AM, Schoch S, Markel P, Hoffmann S, Baur-Streubel R, Kenntner-Mabiala R, Pauli P.	2020-01-01	Treating patients with driving phobia by virtual reality exposure therapy - a pilot study.	3
Jalal, Baland McNally, Richard J Elias, Jason A Potluri, Sriramya Ramachandran, Vilayanur S	2020	"Fake it till you make it"! Contaminating rubber hands ("multisensory stimulation therapy") to treat obsessive-compulsive disorder. [References].	3
Curtin, Catherine M	2017	A Double-Blind Placebo Randomized Controlled Trial of Minocycline to Reduce Pain After Carpal Tunnel and Trigger Finger Release	3
Cannon, Christopher J Makol, Bridget A Keeley, Lauren M Qasmieh, Noor Okuno, Hide Racz, Sarah J De Los Reyes, Andres	2020	A paradigm for understanding adolescent social anxiety with unfamiliar peers: Conceptual foundations and directions for future research. [References].	3
Aideyan, Babatunde Martin, Gina C eeson, Eric T	2020	A practitioner's guide to breathwork in clinical mental health counseling. [References].	3
Silva, Gustavo R.	2016	A questionnaire for measuring presence in virtual environments: factor analysis of the presence questionnaire and adaptation into Brazilian Portuguese	3
Buccellato KH, Nordstrom M, Murphy JM, Burdea GC, Polistico K, House G, Kim N, Grampurohit N, Sorensen J, Isaacson BM, Pasquina PF.	2019-07-01	A Randomized Feasibility Trial of a Novel, Integrative, and Intensive Virtual Rehabilitation Program for Service Members Post-Acquired Brain Injury.	3
Kastner, Anna K.	2016	A Scent of Anxiety: Olfactory Context Conditioning and its Influence on Social Cues	3
Vasconcelos-Raposo, Jose; Bessa, Maximino; Teixeira, Carla Maria; et al.	2019-04-01	Adaptation and Validation of the Temple Presence Inventory in a Portuguese Population	3
Wiederhold, Brenda K	2014	Advances in Virtual Reality and Anxiety Disorders	3
Bolen, Rebecca M	2013	Affect and state dysregulation as moderators of the relationship between childhood sexual abuse and nonsuicidal self-injury	3
Gold, Andrea L Abend, Rany Britton, Jennifer C Behrens, Brigid Farber, Madeline Ronkin, Emily Chen, Gang Leibenluft, Ellen Pine, Daniel S	2020	Age differences in the neural correlates of anxiety disorders: An fMRI study of response to learned threat. [References].	3
Bosse, Tibor	2014	Agent-Based Simulation as a Tool for the Design of a Virtual Training Environment	3
Valiaho, Pasi	2017	Animation and the Powers of Plasticity	3
Alqithami, Saad; Alzahrani, Musaad; Alzahrani, Abdulkareem; et al.	2019-12-01	AR-Therapist: Design and Simulation of an AR-Game Environment as a CBT for Patients with ADHD	3
Vasconcelos-Raposo, J; Melo, M; Barbosa, L; Teixeira, C; Cabral, L; Bessa, M	2020 APR	Assessing presence in virtual environments: adaptation of the psychometric properties of the Presence Questionnaire to the Portuguese populations	3
Bagley, Louella R Bandarian-Balooch, Siavash	2020	Attenuation of renewal of fear using context similarity with spider fearful individuals. [References].	3
Tart, Candyce D.	2013	Augmentation of exposure therapy with post-session administration of D-cycloserine	3
Pittig, Andre Wong, Alex H. K Gluck, Valentina M Boschet, Juliane M	2020	Avoidance and its bi-directional relationship with conditioned fear: Mechanisms, moderators, and clinical implications. [References].	3
Allen, Michael Todd	2017	Beyond Behavioral Inhibition: A Computer Avatar Task Designed to Assess Behavioral Inhibition Extends to Harm Avoidance	3
Tabbaa, Luma; Ang, Chee Siang; Rose, Vienna; et al.	2019-05-01	Bring the Outside In: Providing Accessible Experiences Through VR for People with Dementia in Locked Psychiatric Hospitals	3
Ayash, Sarah Schmitt, Ulrich Muller, Marianne B	2020	Chronic social defeat-induced social avoidance as a proxy of stress resilience in mice involves conditioned learning. [References].	3
Bouchard, Stephane	2014	Claustrophobia: efficacy and treatment protocols	3
Schweizer, T.	2018-10-01	Cognitive processing and regulation modulates analogue trauma symptoms in a virtual reality paradigm.	3
Tolegenova, Aliya	2015	Computer modelling of cognitive processes as preventing method of addictive behaviour	3
Beer, Ursula M Neerincx, Mark A Morina, Nexhmedin Brinkman, Willem-Paul	2020	Computer-based perspective broadening support for appraisal training: Acceptance and effects. [References].	3
Glotzbach-Schoon, Evelyn	2013	Context conditioning in virtual reality as a model for pathological anxiety	3
Glotzbach-Schoon, Evelyn	2013	Contextual fear conditioning in virtual reality is affected by 5HTTLPR and NPSR1 polymorphisms: effects on fear-potentiated startle	3
Smits, Jasper A. J.	2013	D-Cycloserine Enhancement of Fear Extinction is Specific to Successful Exposure Sessions: Evidence from the Treatment of Height Phobia	3
Garcia-Batista, Zoilo Emilio Guerra-Pena, Kiero Alsina-Jurnet, Ivan Cano-Vindel, Antonio Herrera Martinez, Solmary Xiomara Jimenez-Payano, Daniel Moretti, Luciana Sofia Medrano, Leonardo Adrian	2020	Design of virtual environments for the treatment of agoraphobia: Inclusion of culturally relevant elements for the population of the Dominican Republic. [References].	3
Baig, Muhammad R Meraj, Adeel Tapia, Rebecca N	2020	Development of a practice tool for primary care providers: Medication management of posttraumatic stress disorder in veterans with mild traumatic brain injury. [References].	3
Hoffman, Hunter	2014	Digital Fear and Pain Control and the Oculus Rift: SnowWorld, SpiderWorld, and World Trade Center World	3
Powers, Mark B.	2013	Do conversations with virtual avatars increase feelings of social anxiety?	3
Smits, Fenne M Schutter, Dennis J. L. G van Honk, Jack Geuze, Elbert	2020	Does non-invasive brain stimulation modulate emotional stress reactivity? [References].	3
Zinzow, Heidi M.	2018	Driving Aggression and Anxiety: Intersections, Assessment, and Interventions	3
Cuperus, Anne A	2018-10-01	Dual-tasking during recall of negative memories or during visual perception of images: Effects on vividness and emotionality	3
Treasure, JanetDuarte, Tiago AntunesSchmidt, Ulrike	2020	Eating disorders. [References].	3
Shiban, Youssef	2013	Effect of multiple context exposure on renewal in spider phobia	3
D'Agostini, Martina Karos, Kai Kindermans, Hanne P. J Vancleef, Linda M. G	2020	Effects of (in)validation and plain versus technical language on the experience of experimentally induced pain: A computer controlled simulation paradigm. [References].	3
Bosse, Tibor	2013	Effects of Virtual Training on Emotional Response A Comparison between Different Emotion Regulation Strategies	3
Falconer, Caroline J	2014	Embodying compassion	3
Hutschemaekers, M. H. M de Kleine, R. ADavis, M. LKampman, MSmits, J. A. J Roelofs, K	2020	Endogenous testosterone levels are predictive of symptom reduction with exposure therapy in social anxiety disorder. [References].	3
Glotzbach-Schoon, Evelyn	2013	Enhanced discrimination between threatening and safe contexts in high-anxious individuals	3
Mosig, Carina	2014	Enhanced discriminative fear learning of phobia-irrelevant stimuli in spider-fearful individuals	3
Meyerbroker, K.	2018	Enhancement of exposure therapy in participants with specific phobia: A randomized controlled trial comparing yohimbine, propranolol and placebo	3
Rieder, Jenna K Darabos, Katie Weierich, Mariann R	2020	Estradiol and women's health: Considering the role of estradiol as a marker in behavioral medicine. [References].	3
Klinke, Christopher M Fiedler, Dominik Lange, Maren D Andreatta, Marta	2020	Evidence for impaired extinction learning in humans after distal stress exposure. [References].	3
Levy, Fanny	2016	E-virtual reality exposure therapy in acrophobia: A pilot study	3
Kerous, B; Bartecek, R; Roman, R; Sojka, P; Becev, O; Liarokapis, F	2020 MAR	Examination of electrodermal and cardio-vascular reactivity in virtual reality through a combined stress induction protocol	3
Pedram, S; Palmisano, S; Perez, P; Mursic, R; Farrelly, M	2020 APR	Examining the potential of virtual reality to deliver remote rehabilitation	3
Gaggioli, Andrea	2014	Experiential Virtual Scenarios With Real-Time Monitoring (Interreality) for the Management of Psychological Stress: A Block Randomized Controlled Trial	3
Koskina, Antonia	2013	Exposure therapy in eating disorders revisited	3
Norrholm, Seth Davin	2015	Fear load: The psychophysiological over-expression of fear as an intermediate phenotype associated with trauma reactions	3
Norrholm, Seth Davin	2018	Fear Processing, Psychophysiology, and PTSD	3
Migoya-Borja, MartaDelgado-Gomez, David Carmona-Camacho, RodrigoPorras-Segovia, AlejandroLopez-Morinigo, Javier-David Sanchez-Alonso, Montserrat Albarracin Garcia, Lucia Guerra, Nuria Barrigon, Maria Luisa Alegria, Margarita Baca-Garcia, Enrique	2020	Feasibility of a virtual reality-based psychoeducational tool (vright) for depressive patients. [References].	3
Parrish, Danielle E.	2016	Feasibility of Virtual Reality Environments for Adolescent Social Anxiety Disorder	3
Hopkins, Jim	2016	Free Energy and Virtual Reality in Neuroscience and Psychoanalysis: A Complexity Theory of Dreaming and Mental Disorder	3
Tifferet, Sigal	2020	Gender differences in social support on social network sites: A meta-analysis. [References].	3
Wong, Alex H. K Lovibond, Peter F	2020	Generalization of extinction of a generalization stimulus in fear learning. [References].	3
Duits, Puck	2016	High Current Anxiety Symptoms, But Not a Past Anxiety DisorderDiagnosis, are Associated with Impaired Fear Extinction	3
Oker, Ali	2015	How and why affective and reactive virtual agents will bring new insights on social cognitive disorders in schizophrenia? An illustration with a virtual card game paradigm	3
Lindner, Philip; Hamilton, William; Miloff, Alexander; et al.	2019-10-01	How to Treat Depression With Low-Intensity Virtual Reality Interventions: Perspectives on Translating Cognitive Behavioral Techniques Into the Virtual Reality Modality and How to Make Anti-Depressive Use of Virtual Reality-Unique Experiences	3
Fullana, M. A Dunsmoor, J. E Schruers, K. R. J Savage, H. S Bach, D. R Harrison, B. J	2020	Human fear conditioning: From neuroscience to the clinic. [References].	3
Kim, So-Yeon Park, Hyojin Jung, Myeongul Kim, Kwanguk (Kenny)	2020	Impact of body size match to an avatar on the body ownership illusion and user's subjective experience. [References].	3
Levy, Fanny	2019-01-01	La terapia por realidad virtual en el tratamiento de los trastornos de ansiedad	3
Taylor, Joanne E Sullman, Mark J. M Stephens, Amanda N	2020	Measuring anxiety-related avoidance with the Driving and Riding Avoidance Scale (DRAS). [References].	3
Smith MJ,Smith JD,Fleming MF,Jordan N,Brown CH,Humm L,Olsen D,Bell MD,	2017	Mechanism of Action for Obtaining Job Offers With Virtual Reality Job Interview Training.	3
Ahs, Fredrik	2015	Medial prefrontal pathways for the contextual regulation of extinguished fear in humans	3
Verplaetse, Jan	2016	Mental beliefs about blood, and not its smell, affect presence in a violent computer game.	3
Peck, TC; Sockol, LE; Hancock, SM	2020 MAY	Mind the Gap: The Underrepresentation of Female Participants and Authors in Virtual Reality Research	3
Pillny, MatthiasLincoln, Tania M	2020	Modern cognitive behavior therapy of psychotic disorders. [German]. [References].	3
Collett, Nicola	2016	Negative cognitions about the self in patients with persecutory delusions: An empirical study of self-compassion, self-stigma, schematic beliefs, self-esteem, fear of madness, and suicidal ideation	3
Frewen, Paul Schroeter, Matthias L Riva, Giuseppe Cipresso, Pietro Fairfield, Beth Padulo, Caterina Kemp, Andrew Haddon Palaniyappan, Lena Owolabi, Mayowa Kusi-Mensah, Kwabena Polyakova, Maryna Fehertoi, Nick D'Andrea, Wendy Lowe, Leroy Northoff, Georg	2020	Neuroimaging the consciousness of self: Review, and conceptual-methodological framework. [References].	3
Pohlchen, Dorothee Leuchs, Laura Binder, Florian P Blaskovich, Borbala Nantawisarakul, Taechawidd Topalidis, Pavlos Bruckl, Tanja M Norrholm, Seth D Jovanovic, Tanja Spoormaker, Victor I	2020	No robust differences in fear conditioning between patients with fear-related disorders and healthy controls. [References].	3
Munyan, Benson G., III	2016	Olfactory Stimuli Increase Presence in Virtual Environments	3
Freeman, Daniel	2016	Persecutory delusions: a cognitive perspective on understanding and treatment	3
Friedman, Matthew J Sonis, Jeffrey H	2020	Pharmacotherapy for PTSD: What psychologists need to know. [References].	3
Frewen P, Mistry D, Zhu J, Kielt T, Wekerle C, Lanius RA, Jetly R.	2020-06-26	Proof of Concept of an Eclectic, Integrative Therapeutic Approach to Mental Health and Well-Being Through Virtual Reality Technology	3
Schweizer, Tina	2018-10-01	Psychophysiological reactivity, coping behaviour and intrusive memories upon multisensory Virtual Reality and Script-Driven Imagery analogue trauma: A randomised controlled crossover study	3
Breuninger, Christoph	2017	Psychophysiological Reactivity, Interoception and Emotion Regulation in Patients with Agoraphobia During Virtual Reality Anxiety Induction	3
Bioulac, S	2017	Qu’apportent les outils de réalité virtuelle en psychiatrie de l’enfant et l’adolescent ?	3
Madary, Michael	2016	Real virtuality: A Code of ethical Conduct. Recommendations for Good Scientific Practice and the Consumers of VR-Technology	3
Smith, L. N.	2017	Realistic and interactive high-resolution 4D environments for real-time surgeon and patient interaction	3
Wegerer, Melanie	2013	Relationship between Fear Conditionability and Aversive Memories: Evidence from a Novel Conditioned-Intrusion Paradigm	3
Howard, Matt C.	2018	Science fiction meets scientific inquiry: A task-technology fit/computer-based training framework and a meta-analysis of virtual realityapplications for intervention, training, and therapy purposes.	3
Huang, Xieyining Ribeiro, Jessica D Franklin, Joseph C	2020	The differences between suicide ideators and suicide attempters: Simple, complicated, or complex? [References].	3
Williams, Leanne M.	2018	The ENGAGE study: Integrating neuroimaging, virtual reality and smartphone sensing to understand self-regulation for managing depression and obesity in a precision medicine model	3
Schweizer, Tina	2017	The impact of pre-existing anxiety on affective and cognitive processing of a Virtual Reality analogue trauma	3
MacLeod, Jasmine S MacLeod, Colin Dondzilo, Laura Bell, Jason	2020	The role of fear of fatness and avoidance of fatness in predicting eating restraint. [References].	3
Gomez, Jocelyn	2017	The Use of Virtual Reality Facilitates Dialectical Behavior Therapy (R) "Observing Sounds and Visuals" Mindfulness Skills Training Exercises for a Latino Patient with Severe Burns: A Case Study	3
Nararro-Haro, Maria V.	2016	The Use of Virtual Reality to Facilitate Mindfulness Skills Training in Dialectical Behavioral Therapy for Borderline Personality Disorder: A Case Study	3
Flores, Araceli	2018	The Use of Virtual Reality to Facilitate Mindfulness Skills Training in Dialectical Behavioral Therapy for Spinal Cord Injury: A Case Study	3
Gonzalez, Debora Cantillo, Jordi Perez, Irene Farre, Magi Feilding, Amanda Obiols, Jordi E Bouso, Jose Carlos	2020	Therapeutic potential of ayahuasca in grief: A prospective, observational study. [References].	3
MacNamara, Annmarie	2017	Transdiagnostic neural correlates of affective face processing in anxiety and depression	3
Banos Rivera, Rosa M	2015	Treating emotional problems with virtual and augmented reality.	3
Boskovic, Irena; Dibbets, Pauline; Bogaard, Glynis; Hope, Lorraine; Jelicic, Marko; Orthey, Robin.	2019-02-01	Verify the scene, report the symptoms: Testing the verifiability approach and srsi in the detection of fabricated ptsd claims.	3
Gingras, Chelsea.	2017	Veterans' brains and the positive and negative perceptions of mental health care; realities virtual and otherwise [thesis]	3
Wargnier, Pierre	2016	Virtual Promenade: A New Serious Game for the Rehabilitation of Older Adults with Post-fall Syndrome	3
Tarrant, Jeff	2018	Virtual Reality for Anxiety Reduction Demonstrated by Quantitative EEG: A Pilot Study	3
Moraes, Thiago Mazzoli	2016	Virtual reality for the treatment of posttraumatic disorders.	3
McNamara, P	2018-09-01	Virtual Reality-Enabled Treatment of Nightmares	3
Nason, Erica E.; Trahan, Mark; Smith, Scott; et al.	2019-11-01	Virtual treatment for veteran social anxiety disorder: A comparison of 360 degrees video and 3D virtual reality	3
Zinzow, Heidi M.	2018	Virtual Reality and Cognitive-Behavioral Therapy for Driving Anxiety and Aggression in Veterans: A Pilot Study	3
Repetto, Claudia	2013	Virtual reality and mobile phones in the treatment of generalized anxiety disorders: a phase-2 clinical trial	3
Rizzo, Albert	2013	Virtual Reality Applications to Address the Wounds of War	3
Ciolan, Ioana Monica	2016	Virtual Reality Hypnosis: a New Intervention Strategy in Quitting Smoking	3
Dibbets, Pauline	2015	Virtual reality, real emotions: a novel analogue for the assessment of risk factors of post-traumaticstress disorder	3
Roesler, Christian	2013	Virtuelle Beziehungen - Reflexionen zu Beziehungsgestaltung und Beziehungsformen in neuen Medien	3
Levy, Charles E	2018-09-01	V-Mart, a Virtual Reality Grocery Store: A Focus Group Study of a Promising Intervention for Mild Traumatic Brain Injury and Post-Traumatic Stress Disorder	3
Levy, Charles E	2018	V-Mart, a Virtual Reality Grocery Store: A Focus Group Study of a Promising Intervention for Mild Traumatic Brain Injury and Post-Traumatic Stress Disorder	3
Landowska, Aleksandra	2018	Within- and Between-Session Prefrontal Cortex Response to Virtual Reality Exposure Therapy for Acrophobia	3
Fischer, Carolin; Heider, Jens; Schroeder, Annette; et al.	2019-11-01	"Help! I'm Afraid of Driving!" Review of Driving Fear and its Treatment	4
Barawi, Kali; Bisson, Jonathan; Lewis, Catrin; et al.	2019-06-01	3MDR: A Novel Intervention that Combines Virtual Reality and Exposure Therapy for Military Veterans with Treatment-Resistant Posttraumatic Stress Disorder	4
Davis, Tammy Lyn	2020	A comparison of VRE and CBT in combat veterans diagnosed with PTSD: A meta-analysis.	4
Park, Mi Jin; Kim, Dong Jun; Lees, Unjoo; et al.	2019-07-01	A Literature Overview of Virtual Reality (VR) in Treatment of Psychiatric Disorders: Recent Advances and Limitations	4
Ronconi, Julia McDougal; Shiner, Brian; Watts, Bradley Vince.	2015	A meta-analysis of depressive symptom outcomes in randomized, controlled trials for PTSD	4
Al Joboory, Samantha; Lavandier, Alix	2019-06-01	A Novel Virtual Reality-Based Integrative Treatment Programme for Complex PTSD	4
Schmidt, Ulrike	2015	A plea for symptom-based research in psychiatry	4
Good, Alice	2013	A Review into E-Health Services and Therapies: Potential for Virtual Therapeutic Communities - Supporting People with Severe Personality Disorder	4
Carvalho, Claudio Alexandre S.	2015	A theoretical inquiry into the role of enaction in Cybertherapy	4
Kitchiner, Neil J.; Lewis, Catrin; Roberts, Neil P.; et al.	2019-01-01	Active duty and ex-serving military personnel with post-traumatic stress disorder treated with psychological therapies: systematic review and meta-analysis	4
Tuerk, Peter W.; Schaeffer, Cindy M.; McGuire, Joseph F.; et al.	2019-10-01	Adapting Evidence-Based Treatments for Digital Technologies: a Critical Review of Functions, Tools, and the Use of Branded Solutions	4
van Gelderen, Marieke J	2018	An Innovative Framework for Delivering Psychotherapy to Patients With Treatment-Resistant Posttraumatic Stress Disorder: Rationale for Interactive Motion-Assisted Therapy	4
Corno, Giulia	2015	An innovative positive psychology VR application for victims of sexual violence: A qualitative study	4
Yasinski, Carly eifert, Bonnie Coghlan, Callan M Rothbaum, Barbara O	2020	Anxiety disorders. [References].	4
Garrett, Bernie	2018-10-01	Article: Virtual Reality Clinical Research: Promises and Challenges	4
Ori, Rasmita; Amos, Taryn; Bergman, Hanna; Soares-Weiser, Karla; Ipser, Jonathan C; et al.	2015	Augmentation of cognitive and behavioural therapies (CBT) with d-cycloserine for anxiety and related disorders	4
Rizzo, Albert	2016	Automatic Behavior Analysis During a Clinical Interview with a VirtualHuman	4
Butcher, James Neal	2014	Book:Abnormal psychology	4
Fitzgerald, Paul J.	2014	Can fear extinction be enhanced? A review of pharmacological and behavioral findings	4
Katzman, Martin A.	2014	Canadian clinical practice guidelines for the management of anxiety, posttraumatic stress and obsessive-compulsive disorders	4
Zwiebach, Liza C.	2018	Chapter: Virtual reality psychotherapy. [References].	4
Rizzo, Albert; Thomas Koenig, Sebastian; Talbot, Thomas B.	2019-04-01	Clinical results using virtual reality. [References].	4
Rizzo, Albert Skip	2019	Clinical Virtual Reality in Mental Health and Rehabilitation: A Brief Review of the Future!	4
Apolinario-Hagen, J; Druge, M; Fritsche, L	2020	Cognitive Behavioral Therapy, Mindfulness-Based Cognitive Therapy and Acceptance Commitment Therapy for Anxiety Disorders: Integrating Traditional with Digital Treatment Approaches	4
Prendes, A. Antonio Gonzalez Resko, Stella Cassady, Caitlin M	2020	Cognitive-behavioral therapy. [References].	4
Benedek, David M	2016	Complementary and alternative medicine for PTSD.	4
Jacob, Marni L	2015	Computer-aided psychotherapy technologies.	4
Riva, Giuseppe	2014	Conclusions: The Present and the Future of Virtual Reality in the Treatment of Anxiety Disorders	4
Greville, W. James	2013	Conditioned suppression in a virtual environment	4
Kroes, Marijn C. W.	2017	Context conditioning in humans using commercially available immersive Virtual Reality	4
Beutell, Nicholas J.	2017	Coping with Fear of and Exposure to Terrorism among Expatriates	4
Kirwan, G	2013	Cybercrime: The Psychology of Online Offenders	4
Kalmbach, K. C Moore, Bret A	2020	Delivering psychological services to military members. [References].	4
Kemp, Jessica Zhang, Timothy Inglis, Fiona Wiljer, David Sockalingam, Sanjeev Crawford, Allison Lo, Brian Charow, Rebecca Munnery, Mikayla Takhar, Shuranjeet Singh Strudwick, Gillian	2020	Delivery of compassionate mental health care in a digital technology-driven age: Scoping review. [References].	4
Fernandez-Alvarez, Javier; Rozental, Alexander; Carlbring, Per; et al.	2019-01-01	Deterioration rates in Virtual Reality Therapy: An individual patient data level meta-analysis	4
Eichenberg, Christiane; Wolters, Carolin.	2013	Differenzielle Indikationen des Einsatzes moderner Medien in der Traumatherapie = Differential indications for the use of modern media in trauma therapy	4
Kazlauskas, Evaldas.	2013	Effective psychological treatments in Psychotraumatology	4
Bourla A,Mouchabac S,El Hage W,Ferreri F,	2018	e-PTSD: an overview on how new technologies can improve prediction and assessment of Posttraumatic Stress Disorder (PTSD).	4
Bourla, Alexis	2018-12-01	e-PTSD: An overview on how new technologies can improve prediction and assessment of posttraumatic stress disorder (PTSD). [References].	4
Lande, R. Gregory	2017	Evolution of sexual trauma treatment in the military: Experience of a psychiatric partial hospitalization program.	4
Rizzo, Albert	2014	Expansion of a VR Exposure Therapy System for Combat-Related PTSDto Medics/Corpsman and Persons Following Military Sexual Trauma	4
DiMauro, Jennifer	2014	Exposure Therapy for Posttraumatic Stress Disorder: A Meta-Analysis	4
Krausz, Michael	2016	From telehealth to an interactive virtual clinic.	4
Safir, Marilyn P	2015	Future directions in post-traumatic stress disorder: Prevention, diagnosis, and treatment.	4
Maples-Keller, Jessica L Rauch, Sheila A. M	2020	Habituation. [References].	4
Olden, Megan	2015	Implementation of evidence-based assessment, treatment, and research programs following the World Trade Center disaster on September 11, 2001	4
Oing, Theodore	2018-11-01	Implementations of Virtual Reality for Anxiety-Related Disorders: Systematic Review	4
Garcia-Palacios, Azucena	2015	Inclusion of virtual reality: A rationale for the use of VR in the treatment of PTSD.	4
Reger, Greg M	2015	Initial development and dissemination of virtual reality exposure therapy for combat-related PTSD	4
Farrell, Lara J [Ed]; Ollendick, Thomas H [Ed]; Muris, Peter [Ed].	2019	Innovations in CBT for childhood anxiety, OCD, and PTSD: Improving access and outcomes.	4
Rizzo, Albert	2017	Is Clinical Virtual Reality Ready for Primetime?	4
Nelson, Rebekah J.	2013	Is virtual reality exposure therapy effective for service members and veterans experiencing combat-related PTSD?	4
Lognoul, M / Nasello, J / Triffaux, J-M	2020-03-06	La thérapie par exposition en réalité virtuelle pour les états de stress post-traumatiques, les troubles obsessionnels compulsifs et les troubles anxieux : indications, plus-value et limites.	4
Goncalves, Raquel	2015	Listening to the heart: A meta-analysis of cognitive behavior therapy impact on the heart rate of patients with anxiety disorders	4
Bloch, Frederic	2017	Literature review and meta-analysis of risk factors for delayed post-traumatic stress disorder in older adults after a fall	4
Maria-Rios, Cristina E Morrow, Jonathan D	2020	Mechanisms of shared vulnerability to post-traumatic stress disorder and substance use disorders. [References].	4
Price, Matthew	2014	mHealth: A Mechanism to Deliver More Accessible, More Effective Mental Health Care	4
Nijdam, Mirjam J.	2018	Moving forward in treatment of posttraumatic stress disorder: innovations to exposure-based therapy	4
Landowska, Aleksandra	2017	Neural Basis of Virtual Exposure Treatment	4
Weiss, Danielle; Marsac, Meghan L.	2019	New technologies to deliver CBT (including web-based CBT, mobile apps, and virtual reality). [References].	4
Chalah, Moussa A.; Ayache, Samar S.	2019-04-01	Noninvasive Brain Stimulation and Psychotherapy in Anxiety and Depressive Disorders: A Viewpoint	4
Wolf, Steven E.	2014	On the Horizon Research Priorities in Burns for the Next Decade	4
Maercker, A.	2015	Personalisierte Internet-Psychotherapie-Angebote für die posttraumatische Belastungsstörung	4
Ritchie, Elspeth Cameron.	2015	Posttraumatic stress disorder and related diseases in combat veterans	4
Berge, Erik Eng Hagen, Roger Overaas Halvorsen, Joar	2020	Ptsd relapse in veterans of iraq and afghanistan: A systematic review. [References].	4
Regehr, Cheryl	2017	PTSD, Acute Stress, Performance and Decision-Making in Emergency Service Workers	4
Youngner, Cole Gregory; Gerardi, Maryrose; Rothbaum, Barbara Olasov.	2013	PTSD: evidence-based psychotherapy and emerging treatment approaches	4
van der Meer R,	2014	Recent developments in computer assisted rehabilitation environments.	4
Georgieva, Iva; Georgiev, Georgi, V	2019-11-01	Redesign Me: Virtual Reality Experience of the Line of Life and Its Connection to a Healthier Self	4
van Bennekom, Martine J	2018	Reducing the stigma on posttraumatic stress disorder in militaries through virtual reality	4
Mishkind, Matthew C.	2017	Review of Virtual Reality Treatment in Psychiatry: Evidence Versus Current Diffusion and Use	4
Lau, Ho Ming	2017	Serious Games for Mental Health: Are They Accessible, Feasible, and effective? A Systematic Review and Meta-analysis	4
Smaardijk, Veerle R / Maas, Angela H E M / Lodder, Paul / Kop, Willem J / Mommersteeg, Paula M C	2019-12-01	Sex and gender-stratified risks of psychological factors for adverse clinical outcomes in patients with ischemic heart disease: A systematic review and meta-analysis.	4
Frueh, B. Christopher	2015	Solving Mental Healthcare Access Problems in the Twenty-first Century	4
Mozgai, Sharon; Hartholt, Arno; Rizzo, Albert Skip	2019-10-01	Systematic Representative Design and Clinical Virtual Reality	4
Jayasinghe, Nimali	2017	Systematic Review of the Clinical Application of Exposure Techniques to Community-Dwelling Older Adults with Anxiety	4
Possemato, Kyle	2014	Technology-based assessment and treatment approaches for PTSD and SUDs	4
Ben-Zeev, D.	2014	Technology-based interventions for psychiatric illnesses: improving care, one patient at a time	4
Bolton, A. J.	2015	Telepsychology for Posttraumatic Stress Disorder: A systematic review	4
Fodor, Liviu A.	2018	The effectiveness of virtual reality based interventions for symptoms of anxiety and depression: A meta-analysis	4
Deng, Wenrui; Hu, Die; Xu, Sheng; Liu, Xiaoyu; Zhao, Jingwen; et al.	2019-10-01	The efficacy of virtual reality exposure therapy for PTSD symptoms: a systematic review and meta-analysis	4
Glenn DE,Risbrough VB,Simmons AN,Acheson DT,Stout DM,	2018	The Future of Contextual Fear Learning for PTSD Research: A Methodological Review of Neuroimaging Studies.	4
Cunningham, Kim.	2015	the future: The preemptive governance of memory in the age of mass catastrophe.	4
Yellowlees, Peter	2015	The hybrid doctor-patient relationship in the age of technology - Telepsychiatry consultations and the use of virtual space	4
Lake, James	2015	The integrative management of PTSD: A review of conventional and CAM approaches used to prevent and treat PTSD with emphasis on military personnel	4
Perrin, Paul B Sutter, Megan E Trujillo, Michael A Henry, Richard S Pugh, Mickeal Jr.	2020	The minority strengths model: Development and initial path analytic validation in racially/ethnically diverse LGBTQ individuals. [References].	4
Pittig, Andre	2018	The role of associative fear and avoidance learning in anxiety disorders: Gaps and directions for future research	4
Castro, Carl Andrew	2014	The US framework for understanding, preventing, and caring for the mental health needs of service members who served in combat in Afghanistan and Iraq: a brief review of the issues and the research	4
Kim, Suji; Kim, Eunjoo	2020-01-01	The Use of Virtual Reality in Psychiatry: A Review	4
Maples-Keller, Jessica L.	2017	The Use of Virtual Reality Technology in the Treatment of Anxiety and Other Psychiatric Disorders	4
Emmelkamp, Paul M. G.	2014	The Wiley handbook of anxiety disorders / 2 : Clinical assessment and treatment	4
Emmelkamp, Paul	2014	The Wiley handbook of anxiety disorders. Volume I	4
Friedrich, Kathrin)	2016	THERAPEUTIC MEDIA: TREATING PTSD WITH VIRTUAL REALITY EXPOSURE THERAPY	4
Riva, Giuseppe	2016	Transforming experience: The Potential of Augmented Reality and virtual Reality for enhancing Personal and Clinical Change	4
Ressler, Kerry J	2020	Translating across circuits and genetics toward progress in fear- and anxiety-related disorders. [References].	4
Marks, Madeline Cunningham, Annelise Bowers, Clint Beidel, Deborah	2020	Trauma management therapy for first responders. [References].	4
Rizzo, Albert	2015	Update and expansion of the virtual Iraq/Afghanistan PTSD exposure therapy system	4
Schepers, Noel	2016	Using Smartphones Apps In Psychotherapy. Experiences with PTSD, OCD and Panic Disorder Patients	4
Bruder, Tiffany M.	2018	Variables influencing veterans' preference to participate in virtual reality exposure and prolonged exposure therapies.	4
Cipresso, Pietro	2015	Virtual and augmented reality as useful and efficacious tools for the psychological treatment of emotional disorders	4
Crawford-Holland, Sasha	2019-01-01	Virtual Healing: Militarizing the Psyche in Virtual Reality Exposure Therapy	4
van Genderen, M.E.	2018-11-01	Virtual healthcare; use of virtual, augmented and mixed reality	4
John Derby	2016	Virtual realities	4
Garrett, Bernie	Okt - Dez 2018	Virtual Reality Clinical Research: Promises and Challenges	4
Lopez, Georgina Cardenas	2016	Virtual reality exposure for trauma and stress-related disorders for city violence crime victims.	4
Meyerbroker, Katharina.	2014	Virtual reality exposure therapy	4
Canadian Agency for Drugs and Technologies in Health	2014	Virtual Reality Exposure Therapy for Adults with Post-Traumatic Stress Disorder: A Review of the Clinical Effectiveness	4
Carl, Emily	2018-08-01	Virtual reality exposure therapy for anxiety and related disorders: A meta-analysis of randomized controlled trials	4
Page, Sarah	2016	Virtual reality exposure therapy for anxiety disorders: Small samples and no controls?	4
Cukor, Judith	2015	Virtual reality exposure therapy for combat-related PTSD	4
Lognoul M, Nasello J, Triffaux JM.	2020-03-11	Virtual reality exposure therapy for post-traumatic stress disorders, obsessive-compulsive disorders and anxiety disorders: Indications, added value and limitations]	4
Roy, Michael J	2016	Virtual reality exposure therapy for PTSD.	4
Motraghi TE,Seim RW,Meyer EC,Morissette SB,	2014	Virtual reality exposure therapy for the treatment of posttraumatic stress disorder: a methodological review using CONSORT guidelines.	4
Botella, Cristina	2015	Virtual reality exposure-based therapy for the treatment of post-traumatic stress disorder: A review of its efficacy, the adequacy of the treatment protocol, and its acceptability.	4
Uzumcu, Elif	2018	Virtual reality for anxiety disorders.	4
Fernandez-Alvarez, J; Di Lernia, D; Riva, G	2020	Virtual Reality for Anxiety Disorders: Rethinking a Field in Expansion	4
Malbos, Eric	2015	Virtual reality in exposure therapy: The next frontier	4
Smith, Matthew J	2015	Virtual reality job interview training for veterans with posttraumatic stress disorder.	4
Cardenas-Lopez, Georgina	2015	Virtual reality PTSD treatment program for civil victims of criminal violence	4
Wood, Dennis Patrick	2016	Virtual reality therapy for the treatment of combat-related Posttraumatic Stress Disorder: A case report 10 years post combat deployment.	4
Mitrousia V,Giotakos O,	2016	Virtual reality therapy in anxiety disorders.	4
Grochowska, Anna; Jarema, Marek; Wichniak, Adam	2019-03-01	Virtual reality - a valuable tool to advance treatment of mental disorders	4
Garrett, B.	2018-10-01	Virtual Reality Clinical Research: Promises and Challenges.	4
Motraghi, Terri E	2014	Virtual reality exposure therapy for the treatment of posttraumatic stress disorder: a methodological review using CONSORT guidelines	4
Sherrill, Andrew M.; Rothbaum, Alex O.; McSweeney, Lauren B.; et al.	2019-08-01	Virtual Reality Exposure Therapy for Posttraumatic Stress Disorder	4
Kothgassner OD, Goreis A, Kafka JX, Van Eickels RL, Plener PL, Felnhofer A.	2019-08-01	Virtual reality exposure therapy for posttraumatic stress disorder (PTSD): a meta-analysis.	4
Hamilton, Melinda F.	2019-06-01	Virtual Reality: Can It Improve the PICU Experience?	4
Maples-Keller JL,Yasinski C,Manjin N,Rothbaum BO,	2017	Virtual Reality-Enhanced Extinction of Phobias and Post-Traumatic Stress.	4
Gega, Lina	2013	Virtual Environments Using Video Capture for Social Phobia with Psychosis	4
Rizzo, Albert	2015	Virtual Reality Exposure for PTSD Due to Military Combat and Terrorist Attacks	4
Rizzo, Albert	2014	Virtual Reality Exposure Therapy for Combat-Related Posttraumatic Stress Disorder	4
McCann, Russell A.	2014	Virtual reality exposure therapy for the treatment of anxiety disorders: An evaluation of research quality	4
Motraghi, Terri E.	2014	Virtual Reality Exposure Therapy for the Treatment of Posttraumatic Stress Disorder: A Methodological Review Using CONSORT Guidelines	4
Bloch, F.	2013	Virtual Reality Exposure Therapy in posttraumatic stress disorder: A brief review to open new opportunities for post-fall syndrome in elderly subjects	4
Norr, Aaron M.	2018	Virtual reality exposure versus prolonged exposure for PTSD: Which treatment for whom?	4
Uzumcu, Elif	2018	Virtual reality for anxiety disorders. [Turkish]. [References].	4
Tarrant, Jeff	2018	Virtual Reality for Anxiety Reduction Demonstrated by Quantitative EEG: A Pilot Study	4
Wiederhold, Brenda K.	2014	Virtual Reality for Posttraumatic Stress Disorder	4
Pensieri, Claudio	2016	Virtual Reality in Medicine	4
Valmaggia, Lucia R.	2016	Virtual reality in the psychological treatment for mental health problems: An systematic review of recent evidence	4
Malbos, Eric	2013	Virtual reality in the treatment of mental disorders	4
Waldrop, M. Mitchell	2017	Virtual reality therapy set for a real renaissance	4
Maples-Keller, Jessica L.	2017	Virtual Reality-Enhanced Extinction of Phobias and Post-TraumaticStress	4
van Genderen, Michel E	2018-11-01	Virtuele gezondheidszorg	4
Lin-Stephens, Serene	2020	Visual stimuli in narrative-based interventions for adult anxiety: A systematic review. [References].	4
Brandt, Marisa Renee	2014	War, trauma, and technologies of the self: The making of virtual reality exposure therapy.	4
Schnurr PP,Bryant R,Berliner L,Kilpatrick DG,Rizzo A,Ruzek JI,	2017	What I have changed my mind about and why: public health and technology perspectives in the field of trauma studies.	4
Reger, G.M.	2019-01-01	Does virtual reality increase emotional engagement during exposure for PTSD? Subjective distress during prolonged and virtual reality exposure therapy	5
Reger, Greg M	2018-10-01	Does virtual reality increase simulator sickness during exposure therapy for post-traumatic stress disorder?	5
Reger, Greg M	2018	Does virtual reality increase emotional engagement during exposure for PTSD? Subjective distress during prolonged and virtual reality exposure therapy	5
Shulman, Grant P.; Buck, Benjamin E.; Gahm, Gregory A.; et al.	2019-10-01	Effectiveness of the Intent to Complete and Intent to Attend Intervention to Predict and Prevent Posttraumatic Stress Disorder Treatment Drop Out Among Soldiers	5
Corey, Vicka Rael	2016	Effects of 3,4-Methylenedioxymethamphetamine on Patient Utterances in a Psychotherapeutic Setting	5
Norr, A.M.	2018-08-01	Effects of prolonged exposure and virtual reality exposure on suicidal ideation in active duty soldiers: An examination of potential mechanisms.	5
Morrison, Krystal IBeidel, Deborah Cowers, Clint A	2020	How much is enough? Trauma recall and the exposure therapy process. [References].	5
Rauch, Sheila A. M.	2018-10-01	In session extinction and outcome in virtual reality exposure therapy for PTSD	5
Rauch, Sheila A M	2018	In session extinction and outcome in Virtual Reality Exposure Therapy for PTSD	5
Buck, B.	2018-12-01	Reductions in reported persecutory ideation and psychotic-like experiences during exposure therapy for posttraumatic stress disorder	5
Norr AM, Bourassa KJ, Stevens ES, Hawrilenko MJ, Michael ST, Reger GM.	2019-09-01	Relationship between change in in-vivo exposure distress and PTSD symptoms during exposure therapy for active duty soldiers.	5
Bourassa KJ, Stevens ES, Katz AC, Rothbaum BO, Reger GM, Norr AM.	2020-01-01	The Impact of Exposure Therapy on Resting Heart Rate and Heart Rate Reactivity Among Active-Duty Soldiers With Posttraumatic Stress Disorder.	5
Reger, GM; Bourassa, K; Norr, AM; Buck, B	2020 JUL	The impact of exposure therapy on stigma and mental health treatment attitudes among active duty US soldiers with combat related PTSD	5
Bourassa KJ, Smolenski DJ, Edwards-Stewart A, Campbell SB, Reger GM, Norr AM.	2020-01-01	The impact of prolonged exposure therapy on social support and PTSD symptoms.	5
Peskin, M.	2019-01-01	The relationship between posttraumatic and depressive symptoms during virtual reality exposure therapy with a cognitive enhancer	5
Peskin, Melissa	2018	The relationship between posttraumatic and depressive symptoms during virtual reality exposure therapy with a cognitive enhancer.	5
Botella, Cristina	2015	Virtual reality exposure-based therapy for the treatment of post-traumatic stress disorder: a review of its efficacy, the adequacy of the treatment protocol, and its acceptability	5
Maples-Keller, J.L.	2019-01-01	When translational neuroscience fails in the clinic: Dexamethasone prior to virtual reality exposure therapy increases drop-out rates	5
Silva, Luiz Eduardo Virgilio	2017	Baroreflex-mediated sympathetic overactivation induced by mental stress in post-traumatic stress disorder depends on the type of stressor.	6
Fawcett, Jan	2013	Damage control for the young	6
Difede J, Rothbaum BO, Rizzo AA, Wyka K, Spielman L, Jovanovic T, Reist C, Roy MJ, Norrholm SD, Glatt C, Lee F.	2019-12-01	Enhanced exposure therapy for combat-related Posttraumatic Stress Disorder (PTSD): Study protocol for a randomized controlled trial.	6
Schreurs, Bernard G.	2015	Eyeblink classical conditioning and post-traumatic stress disorder - a model systems approach	6
Dibbets, Pauline.	2015	Induced trauma, real emotions: call for a new paradigm [editorial]	6
Hoge, Charles W.	2013	Integrating evidence-based treatments for PTSD with CAM practices.	6
Averill, Christopher;Averill, Lynnette;Fan, Siyan;Abdallah, Chadi	Feb 2020	Of forests and trees: bridging the gap between neurobiology and behavior in posttraumatic stress disorder	6
Neylan, Thomas C	2014	Pharmacologic augmentation of extinction learning during exposure therapy for PTSD	6
Smith, Eric	2014	Possible negative effects of extinction learning on outcomes for patients receiving exposure therapy	6
Carter, Jason R.	2017	Taking a sympathetic approach to post-traumatic stress disorder.	6
Nolet, KevinCorno, GiuliaBouchard, Stephane	2020	The adoption of new treatment modalities by health professionals and the relative weight of empirical evidence in favor of virtual reality exposure versus mindfulness in the treatment of anxiety disorders. [References].	6
Granoff, Abbot Lee.	2014	The impact of benzodiazepine management in the randomized, double-blind evaluation of D-cycloserine or alprazolam combined with virtual reality exposure therapy [letter]	6
Rothbaum, Barbara Olasov	2014	The impact of benzodiazepine management in the randomized, double-blind evaluation of D-Cycloserine or alprazolam combined with virtual reality exposure therapy: Response to Granoff.	6
Wood, Dennis Patrick	2014	Virtual reality graded exposure therapy with arousal control for the treatment of combat related posttraumatic stress disorder: a follow up case series	6
Kenwright, Ben	2018-12-01	Virtual Reality: Ethical Challenges and Dangers Physiological and Social Impacts	6
Marusak, Hilary A.	2017	A novel paradigm to study interpersonal threat-related learning and extinction in children using virtual reality	7
Saltzman, Leia Y.	2017	Addressing the Needs of Children and Youth in the Context of War and Terrorism: the Technological Frontier	7
Weersing, V Robin	2017	Brief Behavioral Therapy for Pediatric Anxiety and Depression in Primary Care: A Randomized Clinical Trial	7
Hoffman, Hunter G.; Rodriguez, Robert A.; Gonzalez, Miriam; et al.	2019-08-01	Immersive Virtual Reality as an Adjunctive Non-opioid Analgesic for Pre-dominantly Latin American Children With Large Severe Burn Wounds During Burn Wound Cleaning in the Intensive Care Unit: A Pilot Study	7
Marusak, Hilary A	2018-10-01	Poor between-session recall of extinction learning and hippocampal activation and connectivity in children	7
Alcantara, Mavi	2017	The EMMA-CHILD virtual reality system for the treatment of childhood trauma: Initial experiences	7
Bioulac S,de Sevin E,Sagaspe P,Claret A,Philip P,Micoulaud-Franchi JA,Bouvard MP,	2018	What do virtual reality tools bring to child and adolescent psychiatry?]	7

## Sheet: full_text_screening
Author	Year	Title	Excluded with reseasons
Ecrepont, Adrien	2016	A fully customizable truck-driving simulator for the care of people suffering from Post-TraumaticStress Disorder	1
Urella, Nikilesh	2017	A VR Scene Modelling Platform for PTSD Treatment	1
Roy MJ,Costanzo ME,Blair JR,Rizzo AA,	2014	Compelling Evidence that Exposure Therapy for PTSD Normalizes Brain Function.	1
Reger, Greg M.	2013	Deployed Soldiers' Reactions to Exposure and Medication Treatments for PTSD	1
Carrick, Frederick R	2015	Evaluation of the Effectiveness of a Novel Brain and Vestibular Rehabilitation Treatment Modality in PTSD Patients Who have Suffered Combat-Related Traumatic Brain Injuries	1
Onakomaiya, Marie M.	2017	Expanding Clinical Assessment for Traumatic Brain Injury and Comorbid Post-Traumatic Stress Disorder: A Retrospective Analysis of Virtual Environment Tasks in the Computer-Assisted Rehabilitation Environment	1
Page, Sarah	2017	Preventing Post-Traumatic Intrusions using Virtual Reality	1
Costanzo, Michelle E.	2014	Psychophysiological Response to Virtual Reality and Subthreshold Posttraumatic Stress DisorderSymptoms in Recently Deployed Military	1
Goldberg, Jack	2014	The association of PTSD with physical and mental health functioning and disability (VA Cooperative Study #569: the course and consequences of posttraumatic stress disorder in Vietnam-era Veteran twins)	1
Freeman, Daniel	2014	The Use of Immersive Virtual Reality (VR) to Predict the Occurrence 6 Months Later of Paranoid Thinking and Posttraumatic Stress Symptoms Assessed by Self-Report and Interviewer Methods…	1
Guillen, Veronica	2018	Users' Opinion About a Virtual Reality System as an Adjunct to Psychological Treatment for Stress-Related Disorders: A Quantitative and Qualitative Mixed-Methods Study	1
Bourassa, K. J Smolenski, D. J Edwards-Stewart, A Campbell, S. B Reger, G. M Norr, A. M	2020	The impact of prolonged exposure therapy on social support and PTSD symptoms. [References].	1
Highland, Krista B.	2015	Catecholamine responses to virtual combat: implications for post-traumatic stress and dimensions of functioning	2
Zlomuzica, Armin	2018	Deficits in episodic memory and mental time travel in patients with posttraumatic stress disorder	2
Elliott, Luther	2015	More than Just a Game? Combat-Themed Gaming Among Recent Veterans with Posttraumatic StressDisorder	2
Webb, Andrea K.	2015	Physiological reactivity to nonideographic virtual reality stimuli in veterans with and without PTSD	2
van't Wout, Mascha	2017	Skin Conductance Reactivity to Standardized Virtual Reality Combat Scenes in Veterans with PTSD	2
Kramer, Teresa L.	2013	Veteran Perceptions of Virtual Reality to Assess and Treat Posttraumatic Stress Disorder	2
Malta, Loretta S / Giosan, Cezar / Szkodny, Lauren E / Altemus, Margaret M / Rizzo, Albert A / Silbersweig, David A / Difede, JoAnn	2020-05-28	Predictors of involuntary and voluntary emotional episodic memories of virtual reality scenarios in Veterans with and without PTSD.	2
Skopp, Nancy A.	2014	A Pilot Study of the VirtuSphere as a Virtual Reality Enhancement	3
Cuperus, Anne A.	2017	A virtual reality paradigm as an analogue to real-life trauma: its effectiveness compared with the trauma film paradigm	3
Alghamdi, Mohammed	2017	Mild stress stimuli built into a non-immersive virtual environment can elicit actual stress responses	3
Holly, Janet	2017	The use of virtual reality as a treatment medium for autonomic dysfunction across three diagnostic groups: Case Studies	3
Loranger, Claudie	2017	Validating a Virtual Environment for Sexual Assault Victims	3
Dibbets, Pauline	2015	Virtual reality, real emotions: a novel analogue for the assessment of risk factors of post-traumatic stress disorder	3
Wiederhold, Brenda K.	2018	Augmenting Behavioral Healthcare: Mobilizing Services with VirtualReality and Augmented Reality	4
Haaken, Janice	2016	Behind the curtain: Fetishism and the production of virtual reality treatment for PTSD	4
Rizzo, Albert 'Skip'; Shilling, Russell.	2018	Clinical virtual reality tools to advance the prevention, assessment, and treatment of PTSD	4
Jiandani, N.	2014	EFFICACY OF VIRTUAL REALITY EXPOSURE THERAPY IN THE MANAGEMENT OF SYMPTOMS ASSOCIATED WITH POST TRAUMATIC STRESS DISORDER	4
Ilnicki, Stanislaw	2013	Our Experiences in the Use of VR Technology in Therapy and Prevention of Combat Related StressDisorders in the Polish Army	4
Aiken, Mary P.	2015	Posttraumatic stress disorder: possibilities for olfaction and virtual reality exposure therapy	4
Holloway, Kevin M.	2013	T2 Virtual PTSD Experience: A Virtual Worlds Environment to Educate Service Members and Veterans About Combat-Related Posttraumatic Stress Disorder	4
Rizzo, Albert "Skip";	2013	Virtual reality applications to address the wounds of war	4
Rizzo, Albert	2015	Virtual reality exposure for PTSD due to military combat and terrorist attacks.	4
Wiederhold, Brenda K	2014	Virtual Reality for Posttraumatic Stress Disorder.	4
Price, Matthew	2015	AN INVESTIGATION OF OUTCOME EXPECTANCIES AS A PREDICTOR OF TREATMENT RESPONSE FOR COMBAT VETERANS WITH PTSD: COMPARISON OF CLINICIAN, SELF-REPORT, AND BIOLOGICAL MEASURES	5
Norrholm, Seth Davin	2016	Baseline psychophysiological and cortisol reactivity as a predictor of PTSD treatment outcome in virtual reality exposure therapy	5
Norr, Aaron M.	2018	Effects of prolonged exposure and virtual reality exposure on suicidal ideation in active duty soldiers: An examination of potential mechanisms	5
Maples-Keller, Jessica L.	2017	Investigating Relationships Between PTSD Symptom Clusters Within Virtual Reality Exposure Therapy for OEF/OIF Veterans	5
Jovanovic, Tanja	2014	Psychophysiological and Cortisol Reactivity Predicts PTSD Treatment Outcome in Virtual RealityExposure Therapy with D-Cycloserine	5
Norr, Aaron M	2018	Virtual reality exposure versus prolonged exposure for ptsd: Which treatment for whom?	5
Katz, Andrea C / Norr, Aaron M / Buck, Benjamin / Fantelli, Emily / Edwards-Stewart, Amanda / Koenen-Woods, Patricia / Zetocha, Kimberlee / Smolenski, Derek J / Holloway, Kevin / Rothbaum, Barbara O / Difede, JoAnn / Rizzo, Albert / Skopp, Nancy / Mishkind, Matt / Gahm, Gregory / Reger, Greg M / Andrasik, Frank	2020-04-27	Changes in physiological reactivity in response to the trauma memory during prolonged exposure and virtual reality exposure therapy for posttraumatic stress disorder.	5
Freedman, Sara A	2015	Early intervention for preventing posttraumatic stress disorder: an Internet-based virtual reality treatment	6
Haidon, Corentin	2016	Gamification of a Truck-Driving Simulator for the Care of People Suffering from Post-Traumatic StressDisorder	6
Zinzow, Heidi M	2017	Virtual reality and cognitive-behavioral therapy for driving anxiety and aggression in veterans: A pilot study.	6
Wood, Dennis Patrick	2016	Virtual Reality Therapy for the Treatment of Combat-Related Posttraumatic Stress Disorder: A Case Report 10 Years Post Combat Deployment	6
McLay, Robert N.	2015	Importance of Virtual Reality to Virtual Reality Exposure Therapy, Study Design of a Randomized Trial	7
Rothbaum, Barbara Olasov	2014	A Randomized, Double-Blind Evaluation of D-Cycloserine or Alprazolam Combined With VirtualReality Exposure Therapy for Posttraumatic Stress Disorder in Iraq and Afghanistan War Veterans	Ja
McLay, Robert N.	2017	A Randomized, Head-to-Head Study of Virtual Reality Exposure Therapy for Posttraumatic Stress Disorder	Ja
Kamkuimo Kengne, Sorelle Audrey	2018	Action-Centered Exposure Therapy (ACET): A New Approach to the Use of Virtual Reality to the Care of People with Post-Traumatic Stress Disorder	ja
van Gelderen, Marieke J.	2018	An Innovative Framework for Delivering Psychotherapy to Patients With Treatment-Resistant Posttraumatic Stress Disorder: Rationale for Interactive Motion-Assisted Therapy	Ja
van 't Wout-Frank, Mascha	2018	Combined transcranial direct current stimulation with virtual reality exposure for posttraumatic stress disorder: Feasibility and pilot results	Ja
Difede, JoAnn	2014	D-Cycloserine Augmentation of Exposure Therapy for Post-Traumatic Stress Disorder: A Pilot Randomized Clinical Trial	Ja
Nijdam, Mirjam J	2018	Moving forward in treatment of posttraumatic stress disorder: innovations to exposure-based therapy	ja
Jetly, Col Rakesh	2017	Multi-Modal Virtual-Reality Based Treatment for Members with Combat Related Posttraumatic Stress Disorder: Canadian Armed Forces Pilot Study	Ja
Reger, Greg M.	2016	Randomized Controlled Trial of Prolonged Exposure Using Imaginal Exposure vs. Virtual RealityExposure in Active Duty Soldiers With Deployment-Related Posttraumatic Stress Disorder (PTSD)	Ja
Vermetten, Eric	2013	The Effect of Military Motion-Assisted Memory Desensitization and Reprocessing Treatment On The Symptoms Of Combat-Related Post Traumatic Stress Disorder: First Preliminary Results	Ja
Beidel, Deborah C.	2017	The efficacy of Trauma Management Therapy: A controlled pilot investigation of a three-week intensive outpatient program for combat-related PTSD	Ja
Arens, Ashley M.	2015	Trauma Management Therapy for a Veteran With Co-Occurring Combat PTSD and Hallucinations: A Case Study	Ja
Beidel, Deborah C	2017	Trauma management therapy with virtual-reality augmented exposure therapy for combat-related PTSD: A randomized controlled trial	Ja
Menelas, Bob-Antoine J.	2018	Use of virtual reality technologies as an Action-Cue Exposure Therapy for truck drivers suffering from Post-Traumatic Stress Disorder	Ja
Loucks, Laura	2018	You can do that?!: Feasibility of virtual reality exposure therapy in the treatment of PTSD due to military sexual trauma	Ja
Maples-Keller, Jessica L	2018-10-01	When translational neuroscience fails in the clinic: Dexamethasone prior to virtual reality exposure therapy increases drop-out rates	Ja
van Gelderen MJ, Nijdam MJ, Haagen JFG, Vermetten E.	2020-03-24	Interactive Motion-Assisted Exposure Therapy for Veterans with Treatment-Resistant Posttraumatic Stress Disorder: A Randomized Controlled Trial	Ja
Bisson, J I; van Deursen, R; Hannigan, B; et al.	2020	Randomized controlled trial of multi-modular motion-assisted memory desensitization and reconsolidation (3MDR) for male military veterans with treatment-resistant post-traumatic stress disorder.	Ja

## Sheet: Update_research_01.02.-01.07.20
Primary Author	Year of publication	title	geeignet	LIVIVO, PubMed, PTSDpubs, WoS, PsychInfo, Keywords: (“VR” OR “Virtual Reality” OR “Virtuelle Realität”) AND (“PTBS” OR “PTSD” OR “Posttraumatische Belastungsstörung” OR “Posttraumatic Stress Disorder” OR “Post-traumatic Stress Disorder”), Time: 01.02.2020 - 01.06.2020
Brown, Wilson;Hetzel-Riggin, Melanie;Mitchell, Melissa;Bruce, Steven	Mar 10, 2020	Rumination mediates the relationship between negative affect and posttraumatic stress disorder symptoms in female interpersonal trauma survivors	1
Gulliver, S;Zimering, R;Dobani, F;Pennington, M;Morissette, S;Kamholz, B;Knight, J;Keane, T;Kimbrel, N;Carpenter, T;Meyer, E	Feb 6, 2020	Alcohol use and mental health symptoms in female firefighter recruits	1
Averill, Christopher;Averill, Lynnette;Fan, Siyan;Abdallah, Chadi	Feb 2020	Of forests and trees: bridging the gap between neurobiology and behavior in posttraumatic stress disorder	6	(comment on McCurry et al.)
Katz, Andrea C / Norr, Aaron M / Buck, Benjamin / Fantelli, Emily / Edwards-Stewart, Amanda / Koenen-Woods, Patricia / Zetocha, Kimberlee / Smolenski, Derek J / Holloway, Kevin / Rothbaum, Barbara O / Difede, JoAnn / Rizzo, Albert / Skopp, Nancy / Mishkind, Matt / Gahm, Gregory / Reger, Greg M / Andrasik, Frank	2020-04-27	Changes in physiological reactivity in response to the trauma memory during prolonged exposure and virtual reality exposure therapy for posttraumatic stress disorder.	Ja
Malta, Loretta S / Giosan, Cezar / Szkodny, Lauren E / Altemus, Margaret M / Rizzo, Albert A / Silbersweig, David A / Difede, JoAnn	2020-05-28	Predictors of involuntary and voluntary emotional episodic memories of virtual reality scenarios in Veterans with and without PTSD.	Ja
van Gelderen, Marieke J / Nijdam, Mirjam J / Haagen, Joris F G / Vermetten, Eric	2020-03-23	Interactive Motion-Assisted Exposure Therapy for Veterans with Treatment-Resistant Posttraumatic Stress Disorder: A Randomized Controlled Trial.	Ja
Bourassa, Kyle J / Stevens, Elizabeth S / Katz, Andrea C / Rothbaum, Barbara O / Reger, Greg M / Norr, Aaron M	2020-01-11	The Impact of Exposure Therapy on Resting Heart Rate and Heart Rate Reactivity Among Active-Duty Soldiers With Posttraumatic Stress Disorder.	Ja
Kaussner, Y / Kuraszkiewicz, A M / Schoch, S / Markel, Petra / Hoffmann, S / Baur-Streubel, R / Kenntner-Mabiala, R / Pauli, P	2020-01-07	Treating patients with driving phobia by virtual reality exposure therapy - a pilot study.	3
Y Kaussner / A M Kuraszkiewicz / S Schoch / Petra Markel / S Hoffmann / R Baur-Streubel / R Kenntner-Mabiala / P Pauli	2020-01-01T00:00:00Z	Treating patients with driving phobia by virtual reality exposure therapy - a pilot study.	3
Vlake, Johan H / van Genderen, Michel E / Schut, Anna / Verkade, Martijn / Wils, Evert-Jan / Gommers, Diederik / van Bommel, Jasper	2020-01-09	Patients suffering from psychological impairments following critical illness are in need of information.	1
Lognoul, M / Nasello, J / Triffaux, J-M	2020-03-06	La thérapie par exposition en réalité virtuelle pour les états de stress post-traumatiques, les troubles obsessionnels compulsifs et les troubles anxieux : indications, plus-value et limites.	4 gute Punkte im Abstract
Berge, Erik Eng Hagen, Roger Overaas Halvorsen, Joar	2020	Ptsd relapse in veterans of iraq and afghanistan: A systematic review. [References].	4	Journal Peer Reviewed Journal
Roque, Andres D Craske, Michelle G Treanor, Michael Rosenfield, David Ritz, Thomas Meuret, Alicia E	2020	Stress-induced cortisol reactivity as a predictor of success in treatment for affective dimensions. [References].	1	Journal Peer Reviewed Journal
Bagley, Louella R Bandarian-Balooch, Siavash	2020	Attenuation of renewal of fear using context similarity with spider fearful individuals. [References].	3	Journal Peer Reviewed Journal
Malta, Loretta S Giosan, Cezar Szkodny, Lauren E Altemus, Margaret M Rizzo, Albert A Silbersweig, David A Difede, JoAnn	2020	Predictors of involuntary and voluntary emotional episodic memories of virtual reality scenarios in veterans with and without ptsd. [References].	2	Journal Peer Reviewed Journal
Gold, Andrea L Abend, Rany Britton, Jennifer C Behrens, Brigid Farber, Madeline Ronkin, Emily Chen, Gang Leibenluft, Ellen Pine, Daniel S	2020	Age differences in the neural correlates of anxiety disorders: An fMRI study of response to learned threat. [References].	3	Journal Peer Reviewed Journal
Prendes, A. Antonio Gonzalez Resko, Stella Cassady, Caitlin M	2020	Cognitive-behavioral therapy. [References].	4	Book Edited Book
Frewen, Paul Schroeter, Matthias L Riva, Giuseppe Cipresso, Pietro Fairfield, Beth Padulo, Caterina Kemp, Andrew Haddon Palaniyappan, Lena Owolabi, Mayowa Kusi-Mensah, Kwabena Polyakova, Maryna Fehertoi, Nick D'Andrea, Wendy Lowe, Leroy Northoff, Georg	2020	Neuroimaging the consciousness of self: Review, and conceptual-methodological framework. [References].	3	Journal Peer Reviewed Journal
Smits, Fenne M Schutter, Dennis J. L. G van Honk, Jack Geuze, Elbert	2020	Does non-invasive brain stimulation modulate emotional stress reactivity? [References].	3	Journal Peer Reviewed Journal
Pohlchen, Dorothee Leuchs, Laura Binder, Florian P Blaskovich, Borbala Nantawisarakul, Taechawidd Topalidis, Pavlos Bruckl, Tanja M Norrholm, Seth D Jovanovic, Tanja Spoormaker, Victor I	2020	No robust differences in fear conditioning between patients with fear-related disorders and healthy controls. [References].	3	Journal Peer Reviewed Journal
Baig, Muhammad R Meraj, Adeel Tapia, Rebecca N	2020	Development of a practice tool for primary care providers: Medication management of posttraumatic stress disorder in veterans with mild traumatic brain injury. [References].	3	Journal Peer Reviewed Journal
Pittig, Andre Wong, Alex H. K Gluck, Valentina M Boschet, Juliane M	2020	Avoidance and its bi-directional relationship with conditioned fear: Mechanisms, moderators, and clinical implications. [References].	3	Journal Peer Reviewed Journal
Hutschemaekers, M. H. M de Kleine, R. A Davis, M. L Kampman, M Smits, J. A. J Roelofs, K	2020	Endogenous testosterone levels are predictive of symptom reduction with exposure therapy in social anxiety disorder. [References].	3	Journal Peer Reviewed Journal
Beer, Ursula M Neerincx, Mark A Morina, Nexhmedin Brinkman, Willem-Paul	2020	Computer-based perspective broadening support for appraisal training: Acceptance and effects. [References].	3	Journal Peer Reviewed Journal
Kemp, Jessica Zhang, Timothy Inglis, Fiona Wiljer, David Sockalingam, Sanjeev Crawford, Allison Lo, Brian Charow, Rebecca Munnery, Mikayla Takhar, Shuranjeet Singh Strudwick, Gillian	2020	Delivery of compassionate mental health care in a digital technology-driven age: Scoping review. [References].	4	Journal Peer Reviewed Journal
Kalmbach, K. C Moore, Bret A	2020	Delivering psychological services to military members. [References].	4	Book Edited Book
Aideyan, Babatunde Martin, Gina C Beeson, Eric T	2020	A practitioner's guide to breathwork in clinical mental health counseling. [References].	3	Journal Peer Reviewed Journal
Yasinski, Carly Seifert, Bonnie Coghlan, Callan M Rothbaum, Barbara O	2020	Anxiety disorders. [References].	4	Book Edited Book
Treasure, Janet Duarte, Tiago Antunes Schmidt, Ulrike	2020	Eating disorders. [References].	3	Journal Peer Reviewed Journal
Katz, Andrea C Norr, Aaron M Buck, Benjamin Fantelli, Emily Edwards-Stewart, Amanda Koenen-Woods, Patricia Zetocha, Kimberlee Smolenski, Derek J Holloway, Kevin Rothbaum, Barbara O Difede, JoAnn Rizzo, Albert Skopp, Nancy Mishkind, Matt Gahm, Gregory Reger, Greg M Andrasik, Frank	2020	Changes in physiological reactivity in response to the trauma memory during prolonged exposure and virtual reality exposure therapy for posttraumatic stress disorder. [References].	5	Journal Peer Reviewed Journal
Nolet, Kevin Corno, Giulia Bouchard, Stephane	2020	The adoption of new treatment modalities by health professionals and the relative weight of empirical evidence in favor of virtual reality exposure versus mindfulness in the treatment of anxiety disorders. [References].	6	Journal Peer Reviewed Journal
Ressler, Kerry J	2020	Translating across circuits and genetics toward progress in fear- and anxiety-related disorders. [References].	4	Journal Peer Reviewed Journal
Pedram, Shiva Palmisano, Stephen Perez, Pascal Mursic, Rebecca Farrelly, Matthew	2020	Examining the potential of virtual reality to deliver remote rehabilitation. [References].	3	Journal Peer Reviewed Journal
Pillny, Matthias Lincoln, Tania M	2020	Modern cognitive behavior therapy of psychotic disorders. [German]. [References].	3	Journal Peer Reviewed Journal
Morrison, Krystal I Beidel, Deborah C Bowers, Clint A	2020	How much is enough? Trauma recall and the exposure therapy process. [References].	5	Journal Peer Reviewed Journal
Bourass, Kyle J Steven, Elizabeth S Katz, Andrea C Rothbaum, Barbara O Reger, Greg M Norr, Aaron M	2020	The impact of exposure therapy on resting heart rate and heart rate reactivity among active-duty soldiers with posttraumatic stress disorder. [References].	5	Journal Peer Reviewed Journal
De Carlo, Alessandro Carluccio, Francesca Rapisarda, Sebastiano Mora, Diletta Ometto, Ilaria	2020	Three uses of virtual reality in work and organizational psychology interventions. A dialogue between virtual reality and organizational well-being: Relaxation techniques, personal resources, and anxiety/depression treatments. [References].	1	Journal Peer Reviewed Journal
Migoya-Borja, Marta Delgado-Gomez, David Carmona-Camacho, Rodrigo Porras-Segovia, Alejandro Lopez-Morinigo, Javier-David Sanchez-Alonso, Montserrat Albarracin Garcia, Lucia Guerra, Nuria Barrigon, Maria Luisa Alegria, Margarita Baca-Garcia, Enrique	2020	Feasibility of a virtual reality-based psychoeducational tool (vright) for depressive patients. [References].	3	Journal Peer Reviewed Journal
Marks, Madeline Cunningham, Annelise Bowers, Clint Beidel, Deborah	2020	Trauma management therapy for first responders. [References].	4	Book Edited Book
Cannon, Christopher J Makol, Bridget A Keeley, Lauren M Qasmieh, Noor Okuno, Hide Racz, Sarah J De Los Reyes, Andres	2020	A paradigm for understanding adolescent social anxiety with unfamiliar peers: Conceptual foundations and directions for future research. [References].	3	Journal Peer Reviewed Journal
Lin-Stephens, Serene	2020	Visual stimuli in narrative-based interventions for adult anxiety: A systematic review. [References].	4	Journal Peer Reviewed Journal
Maria-Rios, Cristina E Morrow, Jonathan D	2020	Mechanisms of shared vulnerability to post-traumatic stress disorder and substance use disorders. [References].	4	Journal Peer Reviewed Journal
Davis, Tammy Lyn	2020	A comparison of VRE and CBT in combat veterans diagnosed with PTSD: A meta-analysis.	4	Dissertation Abstract
Ayash, Sarah Schmitt, Ulrich Muller, Marianne B	2020	Chronic social defeat-induced social avoidance as a proxy of stress resilience in mice involves conditioned learning. [References].	3	Journal Peer Reviewed Journal
Tifferet, Sigal	2020	Gender differences in social support on social network sites: A meta-analysis. [References].	3	Journal Peer Reviewed Journal
Aston, Elizabeth R Metrik, Jane Rosen, Rochelle K Swift, Robert MacKillop, James	2020	Refining the marijuana purchase task: Using qualitative methods to inform measure development. [References].	1	Journal Peer Reviewed Journal
Keller, Nicole E Hennings, Augustin C Dunsmoor, Joseph E	2020	Behavioral and neural processes in counterconditioning: Past and future directions. [References].	1	Journal Peer Reviewed Journal
Kim, So-Yeon Park, Hyojin Jung, Myeongul Kim, Kwanguk (Kenny)	2020	Impact of body size match to an avatar on the body ownership illusion and user's subjective experience. [References].	3	Journal Peer Reviewed Journal
Klinke, Christopher M Fiedler, Dominik Lange, Maren D Andreatta, Marta	2020	Evidence for impaired extinction learning in humans after distal stress exposure. [References].	3	Journal Peer Reviewed Journal
Wong, Alex H. K Lovibond, Peter F	2020	Generalization of extinction of a generalization stimulus in fear learning. [References].	3	Journal Peer Reviewed Journal
Jalal, Baland McNally, Richard J Elias, Jason A Potluri, Sriramya Ramachandran, Vilayanur S	2020	"Fake it till you make it"! Contaminating rubber hands ("multisensory stimulation therapy") to treat obsessive-compulsive disorder. [References].	3	Journal Peer Reviewed Journal
Rieder, Jenna K Darabos, Katie Weierich, Mariann R	2020	Estradiol and women's health: Considering the role of estradiol as a marker in behavioral medicine. [References].	3	Journal Peer Reviewed Journal
Fullana, M. A Dunsmoor, J. E Schruers, K. R. J Savage, H. S Bach, D. R Harrison, B. J	2020	Human fear conditioning: From neuroscience to the clinic. [References].	3	Journal Peer Reviewed Journal
Nelson Ferguson, Kendra Hall, Craig	2020	A voice unheard: A qualitative exploration of varsity athletes' perspective on the use of biofeedback postintervention. [References].	1	Journal Peer Reviewed Journal
Bourassa, K. J Smolenski, D. J Edwards-Stewart, A Campbell, S. B Reger, G. M Norr, A. M	2020	The impact of prolonged exposure therapy on social support and PTSD symptoms. [References].	Ja	Journal Peer Reviewed Journal
Garcia-Batista, Zoilo Emilio Guerra-Pena, Kiero Alsina-Jurnet, Ivan Cano-Vindel, Antonio Herrera Martinez, Solmary Xiomara Jimenez-Payano, Daniel Moretti, Luciana Sofia Medrano, Leonardo Adrian	2020	Design of virtual environments for the treatment of agoraphobia: Inclusion of culturally relevant elements for the population of the Dominican Republic. [References].	3	Journal Peer Reviewed Journal
Maples-Keller, Jessica L Rauch, Sheila A. M	2020	Habituation. [References].	4	Book Edited Book
Gurel, Nil Z Huang, Minxuan Wittbrodt, Matthew T Jung, Hewon Ladd, Stacy L Shandhi, Md. Mobashir H Ko, Yi-An Shallenberger, Lucy Nye, Jonathon A Pearce, Bradley Vaccarino, Viola Shah, Amit J Bremner, J. Douglas Inan, Omer T	2020	Quantifying acute physiological biomarkers of transcutaneous cervical vagal nerve stimulation in the context of psychological stress. [References].	1	Journal Peer Reviewed Journal
Perrin, Paul B Sutter, Megan E Trujillo, Michael A Henry, Richard S Pugh, Mickeal Jr.	2020	The minority strengths model: Development and initial path analytic validation in racially/ethnically diverse LGBTQ individuals. [References].	4	Journal Peer Reviewed Journal
Goldstein-Piekarski, Andrea N Holt-Gosselin, Bailey O'Hora, Kathleen Williams, Leanne M	2020	Integrating sleep, neuroimaging, and computational approaches for precision psychiatry. [References].	1	Journal Peer Reviewed Journal
de Voogd, Lycia D Murray, Yannick P. J Barte, Ramona M van der Heide, Anouk Fernandez, Guillen Doeller, Christian F Hermans, Erno J	2020	The role of hippocampal spatial representations in contextualization and generalization of fear. [References].	1	Journal Peer Reviewed Journal
MacLeod, Jasmine S MacLeod, Colin Dondzilo, Laura Bell, Jason	2020	The role of fear of fatness and avoidance of fatness in predicting eating restraint. [References].	3	Journal Peer Reviewed Journal
D'Agostini, Martina Karos, Kai Kindermans, Hanne P. J Vancleef, Linda M. G	2020	Effects of (in)validation and plain versus technical language on the experience of experimentally induced pain: A computer controlled simulation paradigm. [References].	3	Journal Peer Reviewed Journal
Taylor, Joanne E Sullman, Mark J. M Stephens, Amanda N	2020	Measuring anxiety-related avoidance with the Driving and Riding Avoidance Scale (DRAS). [References].	3	Journal Peer Reviewed Journal
Dibbets, Pauline	2020	A novel virtual reality paradigm: Predictors for stress-related intrusions and avoidance behavior. [References].	2	Journal Peer Reviewed Journal
Gonzalez, Debora Cantillo, Jordi Perez, Irene Farre, Magi Feilding, Amanda Obiols, Jordi E Bouso, Jose Carlos	2020	Therapeutic potential of ayahuasca in grief: A prospective, observational study. [References].	3	Journal Peer Reviewed Journal
Fischer, Carolin Heider, Jens Schroder, Annette Taylor, Joanne E	2020	"Help! I'm afraid of driving!" review of driving fear and its treatment. [References].	3	Journal Peer Reviewed Journal
Huang, Xieyining Ribeiro, Jessica D Franklin, Joseph C	2020	The differences between suicide ideators and suicide attempters: Simple, complicated, or complex? [References].	3	Journal Peer Reviewed Journal
Friedman, Matthew J Sonis, Jeffrey H	2020	Pharmacotherapy for PTSD: What psychologists need to know. [References].	3	Book Edited Book
Gallagher, Thea Petersen, Julie Foa, Edna B	2020	Prolonged exposure for PTSD. [References].	1	Book Edited Book
Lognoul M, Nasello J, Triffaux JM.	2020-03-11	Virtual reality exposure therapy for post-traumatic stress disorders, obsessive-compulsive disorders and anxiety disorders: Indications, added value and limitations]	4
Kaussner Y, Kuraszkiewicz AM, Schoch S, Markel P, Hoffmann S, Baur-Streubel R, Kenntner-Mabiala R, Pauli P.	2020-01-08	Treating patients with driving phobia by virtual reality exposure therapy - a pilot study	3
Malta LS, Giosan C, Szkodny LE, Altemus MM, Rizzo AA, Silbersweig DA, Difede J.	2020-05-29	Predictors of involuntary and voluntary emotional episodic memories of virtual reality scenarios in Veterans with and without PTSD	2
Vlake JH, van Genderen ME, Schut A, Verkade M, Wils EJ, Gommers D, van Bommel J.	2020-01-16	Patients suffering from psychological impairments following critical illness are in need of information	1
Frewen P, Mistry D, Zhu J, Kielt T, Wekerle C, Lanius RA, Jetly R.	2020-06-26	Proof of Concept of an Eclectic, Integrative Therapeutic Approach to Mental Health and Well-Being Through Virtual Reality Technology	3
Katz AC, Norr AM, Buck B, Fantelli E, Edwards-Stewart A, Koenen-Woods P, Zetocha K, Smolenski DJ, Holloway K, Rothbaum BO, Difede J, Rizzo A, Skopp N, Mishkind M, Gahm G, Reger GM, Andrasik F.	2020-04-28	Changes in physiological reactivity in response to the trauma memory during prolonged exposure and virtual reality exposure therapy for posttraumatic stress disorder	5
Bourassa KJ, Smolenski DJ, Edwards-Stewart A, Campbell SB, Reger GM, Norr AM.	2019-09-21	The impact of prolonged exposure therapy on social support and PTSD symptoms	5
Bourassa KJ, Stevens ES, Katz AC, Rothbaum BO, Reger GM, Norr AM.	2019-12-28	The Impact of Exposure Therapy on Resting Heart Rate and Heart Rate Reactivity Among Active-Duty Soldiers With Posttraumatic Stress Disorder	5
van Gelderen MJ, Nijdam MJ, Haagen JFG, Vermetten E.	2020-03-24	Interactive Motion-Assisted Exposure Therapy for Veterans with Treatment-Resistant Posttraumatic Stress Disorder: A Randomized Controlled Trial	Ja
Reger GM, Bourassa K, Norr AM, Buck B.	2020-05-23	The impact of exposure therapy on stigma and mental health treatment attitudes among active duty U.S. soldiers with combat related PTSD	5
Reger, GM; Bourassa, K; Norr, AM; Buck, B	2020 JUL	The impact of exposure therapy on stigma and mental health treatment attitudes among active duty US soldiers with combat related PTSD	5
Dibbets, P	2020 JUN	A novel virtual reality paradigm: Predictors for stress-related intrusions and avoidance behavior	3
Malta, LS; Giosan, C; Szkodny, LE; Altemus, MM; Rizzo, AA; Silbersweig, DA; Difede, J	2020 MAY	Predictors of involuntary and voluntary emotional episodic memories of virtual reality scenarios in Veterans with and without PTSD	2
Peck, TC; Sockol, LE; Hancock, SM	2020 MAY	Mind the Gap: The Underrepresentation of Female Participants and Authors in Virtual Reality Research	3
Vasconcelos-Raposo, J; Melo, M; Barbosa, L; Teixeira, C; Cabral, L; Bessa, M	2020 APR	Assessing presence in virtual environments: adaptation of the psychometric properties of the Presence Questionnaire to the Portuguese populations	3
Pedram, S; Palmisano, S; Perez, P; Mursic, R; Farrelly, M	2020 APR	Examining the potential of virtual reality to deliver remote rehabilitation	2
Kerous, B; Bartecek, R; Roman, R; Sojka, P; Becev, O; Liarokapis, F	2020 MAR	Examination of electrodermal and cardio-vascular reactivity in virtual reality through a combined stress induction protocol	3
Davis, LL; Blansett, CM; Mumba, MN; MacVicar, D; Toscano, R; Pilkinton, P; Gay, W; Bartolucci, A	2020 FEB	The methods and baseline characteristics of a VA randomized controlled study evaluating supported employment provided in primary care patient aligned care teams	1
Smith, BN; Spiro, A; Frayne, SM; Kimerling, R; Cypel, Y; Reinhard, MJ; Kilbourne, AM; Magruder, KM	2020 FEB	Impact of Wartime Stress Exposures and Mental Health on Later-Life Functioning and Disability in Vietnam-Era Women Veterans: Findings From the Health of Vietnam-Era Women's Study	1
Vlake, JH; van Genderen, ME; Schut, A; Verkade, M; Wils, EJ; Gommers, D; van Bommel, J	2020 JAN	Patients suffering from psychological impairments following critical illness are in need of information	1
Kaussner, Y; Kuraszkiewicz, AM; Schoch, S; Markel, P; Hoffmann, S; Baur-Streubel, R; Kenntner-Mabiala, R; Pauli, P	2020 JAN	Treating patients with driving phobia by virtual reality exposure therapy - a pilot study	3
Apolinario-Hagen, J; Druge, M; Fritsche, L	2020	Cognitive Behavioral Therapy, Mindfulness-Based Cognitive Therapy and Acceptance Commitment Therapy for Anxiety Disorders: Integrating Traditional with Digital Treatment Approaches	4
Fernandez-Alvarez, J; Di Lernia, D; Riva, G	2020	Virtual Reality for Anxiety Disorders: Rethinking a Field in Expansion	4
Georgieva, I; Georgiev, GV	2020 JAN	Reconstructing Personal Stories in Virtual Reality as a Mechanism to Recover the Self	1
Bourassa, KJ; Stevens, ES; Katz, AC; Rothbaum, BO; Reger, GM; Norr, AM	2020 JAN	The Impact of Exposure Therapy on Resting Heart Rate and Heart Rate Reactivity Among Active-Duty Soldiers With Posttraumatic Stress Disorder	5
Bourassa, KJ; Smolenski, J; Edwards-Stewart, A; Campbell, SB; Reger, GM; Norr, AM	2020 JAN	The impact of prolonged exposure therapy on social support and PTSD symptoms	5
Bisson, J I; van Deursen, R; Hannigan, B; et al.	2020	Randomized controlled trial of multi-modular motion-assisted memory desensitization and reconsolidation (3MDR) for male military veterans with treatment-resistant post-traumatic stress disorder.	Ja
